# Supplementary material for: Accumulation of high OPDA level correlates with reduced ROS and elevated GSH benefiting white cell survival in variegated leaves
Source: Sci Rep. 2017 Mar 9;7:44158. doi: 10.1038/srep44158 (PMC5343462; doi:10.1038/srep44158)
Supplement: Supplementary Table S2 [file srep44158-s2.xls]

## Sheet: S2
Supplementary Table S2. List of DEGs in VMW without annotation
contig	logFC (G/W)	logCPM	PValue	FDR	M1G	M1W	M3G	M3W	M4G	M4W	nM1G	nM1W	nM3G	nM3W	nM4G	nM4W
Hung_BK_HHPZ7ZB01_(single)_contig_25878	10.5921	3.28865	4.65519e-36	6.37124e-32	861	1	49	0	381	0	29.6859	0.0335236	2.3752	0	26.9706	0
Hung_BK_HHPZ7ZB01_(single)_contig_28791	8.9957	6.97572	3.60303e-41	7.39685e-37	21420	27	247	21	34	18	738.527	0.905137	11.9729	0.563539	2.40683	0.55639
Hung_BK_HHPZ7ZB01_(single)_contig_32606	8.65585	3.05588	3.01302e-32	2.47423e-28	761	0	44	1	308	3	26.238	0	2.13283	0.0268352	21.803	0.0927317
Hung_BK_HHPZ7ZB01_(single)_contig_16360	7.79085	2.15427	8.1418e-27	2.08934e-23	432	1	29	1	150	2	14.8947	0.0335236	1.40573	0.0268352	10.6184	0.0618212
Hung_BK_HHPZ7ZB01_(single)_contig_23847	7.50825	2.19943	3.29969e-26	6.77409e-23	430	1	19	1	170	3	14.8257	0.0335236	0.920995	0.0268352	12.0341	0.0927317
Hung_BK_HHPZ7ZB01_(single)_contig_5517	6.95057	2.61313	5.87052e-26	1.12076e-22	551	4	47	2	219	4	18.9976	0.134094	2.27825	0.0536703	15.5028	0.123642
Hung_BK_HHPZ7ZB01_(single)_contig_38642	6.02968	0.789019	3.7841e-18	2.67882e-15	116	3	39	1	67	1	3.99949	0.100571	1.89046	0.0268352	4.74287	0.0309106
Hung_BK_HHPZ7ZB01_(single)_contig_35852	5.71081	5.53437	1.16374e-24	1.7697e-21	77	65	5453	36	88	66	2.65484	2.17903	264.325	0.966066	6.22944	2.0401
Hung_BK_HHPZ7ZB01_(single)_contig_39278	5.4634	-1.07604	9.1885e-11	1.92485e-08	36	1	10	1	19	0	1.24122	0.0335236	0.484734	0.0268352	1.34499	0
Hung_BK_HHPZ7ZB01_(single)_contig_37385	5.3369	3.82669	9.26016e-22	1.15216e-18	29	26	1664	23	25	17	0.999873	0.871613	80.6597	0.617209	1.76973	0.52548
Hung_BK_HHPZ7ZB01_(single)_contig_17649	5.30219	0.026302	4.40436e-14	1.54563e-11	63	2	41	3	30	0	2.17214	0.0670472	1.98741	0.0805055	2.12367	0
Hung_BK_HHPZ7ZB01_(single)_contig_15136	5.21351	-0.352183	7.33691e-12	1.8711e-09	124	5	1	0	1	0	4.27532	0.167618	0.0484734	0	0.0707891	0
Hung_BK_HHPZ7ZB01_(single)_contig_28148	4.99553	2.32574	1.87196e-17	1.13031e-14	473	21	79	5	129	7	16.3083	0.703995	3.8294	0.134176	9.13179	0.216374
Hung_BK_HHPZ7ZB01_(single)_contig_26240	4.88852	3.6666	5.75338e-21	6.21653e-18	356	5	172	32	769	31	12.2743	0.167618	8.33742	0.858725	54.4368	0.958228
Hung_BK_HHPZ7ZB01_(single)_contig_31254	4.76793	-0.795019	6.06627e-11	1.30406e-08	10	1	61	3	4	0	0.344784	0.0335236	2.95688	0.0805055	0.283156	0
Hung_BK_HHPZ7ZB01_(single)_contig_5912	4.66692	2.93991	3.15643e-17	1.85143e-14	551	17	223	14	208	29	18.9976	0.569901	10.8096	0.375692	14.7241	0.896407
Hung_BK_HHPZ7ZB01_(single)_contig_1457	4.43882	0.246412	1.25944e-11	3.02403e-09	85	10	47	0	25	1	2.93066	0.335236	2.27825	0	1.76973	0.0309106
Hung_BK_HHPZ7ZB01_(single)_contig_15295	4.2665	0.720529	1.17095e-13	3.79273e-11	90	0	49	13	62	3	3.10305	0	2.3752	0.348857	4.38892	0.0927317
Hung_BK_HHPZ7ZB01_(single)_contig_26175	4.25133	-0.667094	3.43333e-09	5.66141e-07	56	6	30	0	3	1	1.93079	0.201141	1.4542	0	0.212367	0.0309106
Hung_BK_HHPZ7ZB01_(single)_contig_9898	4.18957	2.84612	1.45644e-15	5.92078e-13	356	25	205	36	273	10	12.2743	0.83809	9.93705	0.966066	19.3254	0.309106
Hung_BK_HHPZ7ZB01_(single)_contig_16561	4.18534	0.380593	8.00427e-13	2.31442e-10	62	2	36	10	57	1	2.13766	0.0670472	1.74504	0.268352	4.03498	0.0309106
Hung_BK_HHPZ7ZB01_(single)_contig_24906	4.09957	0.826586	5.22206e-13	1.54254e-10	50	5	81	3	70	10	1.72392	0.167618	3.92635	0.0805055	4.95524	0.309106
Hung_BK_HHPZ7ZB01_(single)_contig_37554	4.04858	5.09204	9.37418e-16	3.9275e-13	1528	142	1072	157	1265	65	52.683	4.76035	51.9635	4.21312	89.5482	2.00919
Hung_BK_HHPZ7ZB01_(single)_contig_32210	3.96722	-1.45105	3.07696e-07	3.30725e-05	44	1	4	2	5	2	1.51705	0.0335236	0.193894	0.0536703	0.353945	0.0618212
Hung_BK_HHPZ7ZB01_(single)_contig_16478	3.93605	0.302481	1.734e-11	3.9998e-09	67	3	37	10	46	2	2.31005	0.100571	1.79352	0.268352	3.2563	0.0618212
Hung_BK_HHPZ7ZB01_(single)_contig_6130	3.70909	1.86385	3.33307e-12	8.7726e-10	66	20	336	14	28	17	2.27557	0.670472	16.2871	0.375692	1.98209	0.52548
Hung_BK_HHPZ7ZB01_(single)_contig_12214	3.5445	2.91168	1.03976e-12	2.8652e-10	318	21	199	43	308	46	10.9641	0.703995	9.64621	1.15391	21.803	1.42189
Hung_BK_HHPZ7ZB01_(single)_contig_27435	3.54065	-3.00567	0.000350547	0.0164869	9	2	3	0	5	0	0.310305	0.0670472	0.14542	0	0.353945	0
Hung_BK_HHPZ7ZB01_(single)_contig_6759	3.44243	0.752086	1.67366e-09	2.96202e-07	116	12	86	17	16	2	3.99949	0.402283	4.16871	0.456198	1.13263	0.0618212
Hung_BK_HHPZ7ZB01_(single)_contig_32972	3.33065	6.69067	2.16732e-11	4.91645e-09	5773	216	6795	1427	483	380	199.044	7.24109	329.377	38.2938	34.1911	11.746
Hung_BK_HHPZ7ZB01_(single)_contig_15837	3.26911	2.03354	2.16106e-11	4.91645e-09	114	14	115	29	193	25	3.93054	0.46933	5.57444	0.77822	13.6623	0.772764
Hung_BK_HHPZ7ZB01_(single)_contig_14313	3.20524	-1.54713	2.21887e-06	0.000195503	15	1	20	6	8	0	0.517176	0.0335236	0.969468	0.161011	0.566313	0
Hung_BK_HHPZ7ZB01_(single)_contig_10029	3.1834	-1.22328	2.03367e-06	0.000181592	31	2	9	2	14	5	1.06883	0.0670472	0.436261	0.0536703	0.991047	0.154553
Hung_BK_HHPZ7ZB01_(single)_contig_16381	3.13886	-1.20825	7.53303e-06	0.000568564	46	5	5	2	7	3	1.58601	0.167618	0.242367	0.0536703	0.495524	0.0927317
Hung_BK_HHPZ7ZB01_(single)_contig_37200	2.9329	2.50673	3.3493e-09	5.56757e-07	294	51	142	48	192	29	10.1366	1.7097	6.88322	1.28809	13.5915	0.896407
Hung_BK_HHPZ7ZB01_(single)_contig_39194	2.91179	-0.933539	7.29257e-06	0.000552446	40	5	6	2	18	6	1.37914	0.167618	0.29084	0.0536703	1.2742	0.185463
Hung_BK_HHPZ7ZB01_(single)_contig_9156	2.88359	0.189683	2.36549e-07	2.63211e-05	62	10	23	6	44	11	2.13766	0.335236	1.11489	0.161011	3.11472	0.340016
Hung_BK_HHPZ7ZB01_(single)_contig_17698	2.87711	-0.0877967	1.7428e-06	0.000158664	87	9	14	2	18	14	2.99962	0.301712	0.678628	0.0536703	1.2742	0.432748
Hung_BK_HHPZ7ZB01_(single)_contig_9809	2.84565	1.36476	1.05005e-07	1.29862e-05	201	17	46	20	63	30	6.93015	0.569901	2.22978	0.536703	4.45971	0.927317
Hung_BK_HHPZ7ZB01_(single)_contig_39315	2.82527	7.24081	7.24023e-09	1.12605e-06	7944	462	7974	1774	1869	1678	273.896	15.4879	386.527	47.6056	132.305	51.868
Hung_BK_HHPZ7ZB01_(single)_contig_21594	2.79957	1.22589	4.6252e-08	6.00969e-06	88	12	149	37	32	11	3.0341	0.402283	7.22254	0.992901	2.26525	0.340016
Hung_BK_HHPZ7ZB01_(single)_contig_33007	2.78704	7.18171	1.08266e-07	1.33493e-05	14578	1337	920	638	2762	2151	502.626	44.821	44.5955	17.1208	195.519	66.4887
Hung_BK_HHPZ7ZB01_(single)_contig_35439	2.78122	-1.7076	1.64048e-05	0.00112261	1	0	2	1	29	6	0.0344784	0	0.0969468	0.0268352	2.05288	0.185463
Hung_BK_HHPZ7ZB01_(single)_contig_20977	2.6993	0.00952677	3.87661e-06	0.000317704	89	9	22	11	15	10	3.06858	0.301712	1.06641	0.295187	1.06184	0.309106
Hung_BK_HHPZ7ZB01_(single)_contig_39235	2.69806	-1.29529	9.13509e-05	0.00524584	35	5	9	1	7	6	1.20674	0.167618	0.436261	0.0268352	0.495524	0.185463
Hung_BK_HHPZ7ZB01_(single)_contig_1517	2.69578	0.164905	1.79872e-06	0.000163393	74	11	40	11	20	10	2.5514	0.368759	1.93894	0.295187	1.41578	0.309106
Hung_BK_HHPZ7ZB01_(single)_contig_16242	2.6411	0.970553	4.09316e-07	4.26551e-05	127	18	28	22	66	15	4.37875	0.603424	1.35726	0.590374	4.67208	0.463659
Hung_BK_HHPZ7ZB01_(single)_contig_6251	2.63127	1.27004	1.24349e-06	0.000118187	203	32	39	24	49	17	6.99911	1.07275	1.89046	0.644044	3.46867	0.52548
Hung_BK_HHPZ7ZB01_(single)_contig_36506	2.6071	0.163963	2.70056e-06	0.000232946	65	16	24	10	37	6	2.24109	0.536377	1.16336	0.268352	2.6192	0.185463
Hung_BK_HHPZ7ZB01_(single)_contig_5938	2.5624	1.25381	1.89462e-06	0.000170595	192	31	47	29	46	15	6.61985	1.03923	2.27825	0.77822	3.2563	0.463659
Hung_BK_HHPZ7ZB01_(single)_contig_13376	2.5618	4.11441	4.03782e-08	5.29676e-06	695	78	491	119	598	274	23.9625	2.61484	23.8004	3.19339	42.3319	8.4695
Hung_BK_HHPZ7ZB01_(single)_contig_7848	2.55374	1.18469	1.9566e-06	0.000175407	161	24	83	28	28	20	5.55102	0.804566	4.02329	0.751385	1.98209	0.618212
Hung_BK_HHPZ7ZB01_(single)_contig_6313	2.5521	2.63322	1.64039e-07	1.91343e-05	258	32	229	20	172	123	8.89542	1.07275	11.1004	0.536703	12.1757	3.802
Hung_BK_HHPZ7ZB01_(single)_contig_14795	2.54058	0.575344	2.08842e-06	0.000185202	102	8	62	35	16	5	3.51679	0.268189	3.00535	0.939231	1.13263	0.154553
Hung_BK_HHPZ7ZB01_(single)_contig_1682	2.51741	-0.798859	3.18998e-05	0.00201504	30	8	27	6	10	4	1.03435	0.268189	1.30878	0.161011	0.707891	0.123642
Hung_BK_HHPZ7ZB01_(single)_contig_32842	2.48368	-2.10983	0.000367243	0.0171738	2	0	13	5	11	2	0.0689568	0	0.630154	0.134176	0.77868	0.0618212
Hung_BK_HHPZ7ZB01_(single)_contig_15488	2.48282	-0.0427632	1.54598e-05	0.00106233	69	12	17	4	26	15	2.37901	0.402283	0.824048	0.107341	1.84052	0.463659
Hung_BK_HHPZ7ZB01_(single)_contig_7364	2.45522	1.14419	1.27031e-06	0.000120179	116	13	82	36	49	21	3.99949	0.435807	3.97482	0.966066	3.46867	0.649122
Hung_BK_HHPZ7ZB01_(single)_contig_8483	2.44551	0.575081	5.88095e-06	0.00045819	109	19	26	20	37	10	3.75814	0.636948	1.26031	0.536703	2.6192	0.309106
Hung_BK_HHPZ7ZB01_(single)_contig_5264	2.42394	2.17215	3.34165e-05	0.00210437	498	137	38	23	36	6	17.1702	4.59273	1.84199	0.617209	2.54841	0.185463
Hung_BK_HHPZ7ZB01_(single)_contig_9186	2.41123	2.75357	2.09219e-05	0.00139045	678	199	83	30	72	15	23.3763	6.67119	4.02329	0.805055	5.09682	0.463659
Hung_BK_HHPZ7ZB01_(single)_contig_8488	2.39293	0.425337	6.03491e-06	0.000467523	82	15	26	18	41	11	2.82723	0.502854	1.26031	0.483033	2.90235	0.340016
Hung_BK_HHPZ7ZB01_(single)_contig_15145	2.37728	0.946222	2.07568e-05	0.00138803	175	33	34	29	25	8	6.03372	1.10628	1.6481	0.77822	1.76973	0.247285
Hung_BK_HHPZ7ZB01_(single)_contig_33870	2.36917	1.01036	2.07095e-05	0.00138713	165	39	35	11	36	21	5.68893	1.30742	1.69657	0.295187	2.54841	0.649122
Hung_BK_HHPZ7ZB01_(single)_contig_6923	2.36128	3.07518	3.07339e-07	3.30725e-05	347	46	128	50	356	156	11.964	1.54208	6.20459	1.34176	25.2009	4.82205
Hung_BK_HHPZ7ZB01_(single)_contig_40993	2.3587	-0.940689	0.000176844	0.00929709	36	7	9	5	15	6	1.24122	0.234665	0.436261	0.134176	1.06184	0.185463
Hung_BK_HHPZ7ZB01_(single)_contig_17300	2.34791	0.425751	0.000106967	0.00602461	129	37	22	8	13	5	4.44771	1.24037	1.06641	0.214681	0.920258	0.154553
Hung_BK_HHPZ7ZB01_(single)_contig_16870	2.34395	0.227126	2.08657e-05	0.00139045	74	9	26	8	31	23	2.5514	0.301712	1.26031	0.214681	2.19446	0.710943
Hung_BK_HHPZ7ZB01_(single)_contig_1740	2.34028	2.41518	1.01567e-06	9.83546e-05	230	49	171	62	155	60	7.93003	1.64266	8.28895	1.66378	10.9723	1.85463
Hung_BK_HHPZ7ZB01_(single)_contig_34492	2.32986	5.36237	2.47561e-07	2.73979e-05	1666	353	830	465	1576	445	57.441	11.8338	40.2329	12.4784	111.564	13.7552
Hung_BK_HHPZ7ZB01_(single)_contig_31844	2.32846	4.88728	4.82937e-06	0.000384281	2162	497	746	335	487	222	74.5423	16.6612	36.1612	8.98978	34.4743	6.86215
Hung_BK_HHPZ7ZB01_(single)_contig_5616	2.27891	3.79218	1.43626e-05	0.000994459	1009	300	420	120	168	93	34.7887	10.0571	20.3588	3.22022	11.8926	2.87468
Hung_BK_HHPZ7ZB01_(single)_contig_36553	2.2575	1.09856	1.36261e-05	0.000948262	133	18	88	50	25	12	4.58562	0.603424	4.26566	1.34176	1.76973	0.370927
Hung_BK_HHPZ7ZB01_(single)_contig_27112	2.25348	3.58553	1.54722e-05	0.00106233	959	202	293	164	152	93	33.0648	6.77176	14.2027	4.40097	10.7599	2.87468
Hung_BK_HHPZ7ZB01_(single)_contig_15208	2.24946	-0.603449	0.00114104	0.0432994	69	25	5	0	6	1	2.37901	0.83809	0.242367	0	0.424735	0.0309106
Hung_BK_HHPZ7ZB01_(single)_contig_11212	2.24499	3.71842	2.83729e-06	0.000241193	587	176	604	231	223	58	20.2388	5.90015	29.2779	6.19892	15.786	1.79281
Hung_BK_HHPZ7ZB01_(single)_contig_37255	2.2242	5.84621	6.77473e-06	0.000517996	3378	793	1708	397	1149	891	116.468	26.5842	82.7926	10.6536	81.3367	27.5413
Hung_BK_HHPZ7ZB01_(single)_contig_31618	2.22407	4.04265	9.81774e-06	0.000715997	1203	268	236	171	386	170	41.4775	8.98432	11.4397	4.58881	27.3246	5.2548
Hung_BK_HHPZ7ZB01_(single)_contig_1328	2.2215	1.0373	8.62882e-06	0.00064067	95	21	74	35	50	17	3.27545	0.703995	3.58703	0.939231	3.53945	0.52548
Hung_BK_HHPZ7ZB01_(single)_contig_20802	2.20703	3.13176	0.000117614	0.00651701	989	154	46	66	64	151	34.0991	5.16263	2.22978	1.77112	4.5305	4.6675
Hung_BK_HHPZ7ZB01_(single)_contig_21135	2.19445	-0.560766	0.00016064	0.00855478	44	4	19	12	14	10	1.51705	0.134094	0.920995	0.322022	0.991047	0.309106
Hung_BK_HHPZ7ZB01_(single)_contig_5696	2.18893	2.19634	0.000224073	0.0112886	487	160	42	28	33	4	16.791	5.36377	2.03588	0.751385	2.33604	0.123642
Hung_BK_HHPZ7ZB01_(single)_contig_16087	2.18689	-0.938633	0.000447947	0.0202113	42	5	14	15	6	1	1.44809	0.167618	0.678628	0.402528	0.424735	0.0309106
Hung_BK_HHPZ7ZB01_(single)_contig_13489	2.18217	4.5527	3.27826e-06	0.000273026	901	293	1086	377	455	169	31.065	9.82241	52.6421	10.1169	32.209	5.22389
Hung_BK_HHPZ7ZB01_(single)_contig_38226	2.16161	-0.442529	0.000158592	0.00846768	44	8	18	6	19	14	1.51705	0.268189	0.872521	0.161011	1.34499	0.432748
Hung_BK_HHPZ7ZB01_(single)_contig_18524	2.16054	0.817343	3.18659e-05	0.00201504	102	27	32	15	53	23	3.51679	0.905137	1.55115	0.402528	3.75182	0.710943
Hung_BK_HHPZ7ZB01_(single)_contig_31772	2.14241	0.723644	4.79352e-05	0.00289437	111	26	19	24	49	13	3.8271	0.871613	0.920995	0.644044	3.46867	0.401838
Hung_BK_HHPZ7ZB01_(single)_contig_9013	2.13512	3.1147	8.61691e-06	0.00064067	490	52	203	116	223	157	16.8944	1.74323	9.8401	3.11288	15.786	4.85296
Hung_BK_HHPZ7ZB01_(single)_contig_15308	2.13379	2.75527	1.34636e-05	0.000940138	400	74	158	87	163	95	13.7914	2.48074	7.6588	2.33466	11.5386	2.9365
Hung_BK_HHPZ7ZB01_(single)_contig_16537	2.12987	0.601027	2.0911e-05	0.00139045	64	20	40	18	51	17	2.20662	0.670472	1.93894	0.483033	3.61024	0.52548
Hung_BK_HHPZ7ZB01_(single)_contig_20538	2.12072	-0.852013	0.000616577	0.0262887	32	12	22	5	8	5	1.10331	0.402283	1.06641	0.134176	0.566313	0.154553
Hung_BK_HHPZ7ZB01_(single)_contig_9988	2.08085	3.15721	1.12166e-05	0.000805148	341	105	447	168	143	70	11.7571	3.51998	21.6676	4.50831	10.1228	2.16374
Hung_BK_HHPZ7ZB01_(single)_contig_34686	2.0671	2.62524	1.20023e-05	0.000852239	308	45	146	87	178	103	10.6193	1.50856	7.07712	2.33466	12.6005	3.18379
Hung_BK_HHPZ7ZB01_(single)_contig_32096	2.05366	0.616381	2.51036e-05	0.00162576	58	14	47	29	50	15	1.99975	0.46933	2.27825	0.77822	3.53945	0.463659
Hung_BK_HHPZ7ZB01_(single)_contig_39573	2.05086	-0.572224	0.000502246	0.0221978	50	9	9	7	16	12	1.72392	0.301712	0.436261	0.187846	1.13263	0.370927
Hung_BK_HHPZ7ZB01_(single)_contig_4604	2.04685	-1.13447	0.000151489	0.00815202	5	1	4	3	34	12	0.172392	0.0335236	0.193894	0.0805055	2.40683	0.370927
Hung_BK_HHPZ7ZB01_(single)_contig_39028	2.04383	2.23672	7.31285e-05	0.00427718	349	71	117	107	66	23	12.033	2.38017	5.67139	2.87136	4.67208	0.710943
Hung_BK_HHPZ7ZB01_(single)_contig_32561	2.03641	3.70877	2.51102e-07	2.75669e-05	25	5	206	35	798	351	0.861959	0.167618	9.98552	0.939231	56.4897	10.8496
Hung_BK_HHPZ7ZB01_(single)_contig_15442	2.00676	2.98436	0.000205814	0.0105764	642	193	187	113	76	45	22.1351	6.47005	9.06453	3.03237	5.37997	1.39098
Hung_BK_HHPZ7ZB01_(single)_contig_40150	1.9839	1.86176	6.60105e-05	0.00389415	223	45	62	52	96	53	7.68868	1.50856	3.00535	1.39543	6.79575	1.63826
Hung_BK_HHPZ7ZB01_(single)_contig_16243	1.96733	0.614428	4.52745e-05	0.00274583	63	12	28	26	60	22	2.17214	0.402283	1.35726	0.697714	4.24735	0.680033
Hung_BK_HHPZ7ZB01_(single)_contig_7472	1.96707	0.635205	0.000155675	0.00834448	48	28	95	24	18	12	1.65496	0.93866	4.60497	0.644044	1.2742	0.370927
Hung_BK_HHPZ7ZB01_(single)_contig_13111	1.96384	4.71611	4.25337e-07	4.42124e-05	41	3	432	70	1571	744	1.41361	0.100571	20.9405	1.87846	111.21	22.9975
Hung_BK_HHPZ7ZB01_(single)_contig_30674	1.94183	7.99761	3.90366e-06	0.000319283	5889	1395	7589	3720	9665	4280	203.043	46.7654	367.865	99.8268	684.177	132.297
Hung_BK_HHPZ7ZB01_(single)_contig_16348	1.93725	1.07673	0.000167465	0.00882661	111	34	80	37	33	20	3.8271	1.1398	3.87787	0.992901	2.33604	0.618212
Hung_BK_HHPZ7ZB01_(single)_contig_18675	1.93095	-1.15201	0.000942127	0.0373747	18	4	14	9	15	6	0.620611	0.134094	0.678628	0.241517	1.06184	0.185463
Hung_BK_HHPZ7ZB01_(single)_contig_8220	1.92577	1.87025	9.87931e-05	0.00561821	226	43	66	64	91	50	7.79211	1.44151	3.19924	1.71745	6.44181	1.54553
Hung_BK_HHPZ7ZB01_(single)_contig_5618	1.90632	0.882037	0.000214954	0.0108826	106	33	26	16	56	29	3.65471	1.10628	1.26031	0.429363	3.96419	0.896407
Hung_BK_HHPZ7ZB01_(single)_contig_15810	1.89404	-0.0346302	0.000551357	0.0239051	60	19	18	15	25	9	2.0687	0.636948	0.872521	0.402528	1.76973	0.278195
Hung_BK_HHPZ7ZB01_(single)_contig_39176	1.88789	2.01054	0.00107071	0.0411247	319	141	98	17	32	31	10.9986	4.72682	4.75039	0.456198	2.26525	0.958228
Hung_BK_HHPZ7ZB01_(single)_contig_22781	1.88701	10.0287	3.47187e-05	0.00217304	44721	13486	26817	13489	29983	15835	1541.91	452.099	1299.91	361.98	2122.47	489.469
Hung_BK_HHPZ7ZB01_(single)_contig_36415	1.86567	0.0621426	0.000436409	0.0198214	45	11	42	20	21	15	1.55153	0.368759	2.03588	0.536703	1.48657	0.463659
Hung_BK_HHPZ7ZB01_(single)_contig_30587	1.85114	2.71036	1.68962e-05	0.00115048	142	53	218	110	235	94	4.89593	1.77675	10.5672	2.95187	16.6354	2.90559
Hung_BK_HHPZ7ZB01_(single)_contig_17899	1.8451	1.53647	0.000389832	0.0181065	190	32	117	93	16	15	6.55089	1.07275	5.67139	2.49567	1.13263	0.463659
Hung_BK_HHPZ7ZB01_(single)_contig_38585	1.84352	5.76575	9.85789e-05	0.0056138	3010	889	986	753	1451	725	103.78	29.8025	47.7948	20.2069	102.715	22.4102
Hung_BK_HHPZ7ZB01_(single)_contig_15541	1.84224	2.19559	0.000119468	0.00661082	188	78	174	86	96	35	6.48194	2.61484	8.43437	2.30782	6.79575	1.08187
Hung_BK_HHPZ7ZB01_(single)_contig_24614	1.84172	2.49945	0.000610159	0.0261312	424	138	133	88	64	44	14.6188	4.62625	6.44696	2.36149	4.5305	1.36007
Hung_BK_HHPZ7ZB01_(single)_contig_6520	1.83785	1.46318	0.000188791	0.00981212	142	27	95	68	50	30	4.89593	0.905137	4.60497	1.82479	3.53945	0.927317
Hung_BK_HHPZ7ZB01_(single)_contig_25177	1.81948	1.39303	0.000233144	0.011674	130	50	64	45	69	21	4.48219	1.67618	3.1023	1.20758	4.88445	0.649122
Hung_BK_HHPZ7ZB01_(single)_contig_15593	1.78979	0.98454	0.000266566	0.0129987	97	16	54	41	49	33	3.3444	0.536377	2.61756	1.10024	3.46867	1.02005
Hung_BK_HHPZ7ZB01_(single)_contig_15947	1.7813	-0.523918	0.000717711	0.0299863	26	4	28	22	17	6	0.896438	0.134094	1.35726	0.590374	1.20341	0.185463
Hung_BK_HHPZ7ZB01_(single)_contig_17725	1.7667	1.2428	0.000588472	0.0253537	145	27	57	46	45	40	4.99936	0.905137	2.76298	1.23442	3.18551	1.23642
Hung_BK_HHPZ7ZB01_(single)_contig_7291	1.7606	2.52371	0.000269702	0.013136	320	92	104	88	150	84	11.0331	3.08417	5.04123	2.36149	10.6184	2.59649
Hung_BK_HHPZ7ZB01_(single)_contig_21092	1.74497	0.493046	0.000327647	0.0156247	57	9	38	33	43	22	1.96527	0.301712	1.84199	0.885561	3.04393	0.680033
Hung_BK_HHPZ7ZB01_(single)_contig_6716	1.72647	1.68234	0.00011096	0.00621543	105	37	49	34	135	65	3.62023	1.24037	2.3752	0.912396	9.55653	2.00919
Hung_BK_HHPZ7ZB01_(single)_contig_5143	1.72456	3.95555	0.000360803	0.0169305	868	322	304	238	371	168	29.9272	10.7946	14.7359	6.38677	26.2628	5.19298
Hung_BK_HHPZ7ZB01_(single)_contig_9388	1.6926	2.58856	0.000143878	0.00779353	146	44	268	102	146	124	5.03384	1.47504	12.9909	2.73719	10.3352	3.83291
Hung_BK_HHPZ7ZB01_(single)_contig_17761	1.68155	0.486611	0.000449342	0.020252	40	20	41	19	49	24	1.37914	0.670472	1.98741	0.509868	3.46867	0.741854
Hung_BK_HHPZ7ZB01_(single)_contig_36315	1.66376	2.31882	0.000538643	0.023453	249	87	125	95	116	59	8.58512	2.91655	6.05917	2.54934	8.21154	1.82372
Hung_BK_HHPZ7ZB01_(single)_contig_39056	1.64399	1.70495	0.000324339	0.0154849	116	32	106	73	87	49	3.99949	1.07275	5.13818	1.95897	6.15865	1.51462
Hung_BK_HHPZ7ZB01_(single)_contig_14676	1.62212	4.41122	0.00114683	0.0434789	1288	576	418	384	422	118	44.4082	19.3096	20.2619	10.3047	29.873	3.64745
Hung_BK_HHPZ7ZB01_(single)_contig_31167	1.61364	7.19363	0.000206838	0.0106024	4994	1565	3923	2257	4402	2966	172.185	52.4644	190.161	60.567	311.614	91.6808
Hung_BK_HHPZ7ZB01_(single)_contig_27365	1.60111	2.71837	0.000367198	0.0171738	230	48	223	125	164	144	7.93003	1.60913	10.8096	3.3544	11.6094	4.45112
Hung_BK_HHPZ7ZB01_(single)_contig_31343	1.59135	4.31214	0.000610336	0.0261312	937	202	531	355	447	434	32.3062	6.77176	25.7394	9.52649	31.6427	13.4152
Hung_BK_HHPZ7ZB01_(single)_contig_7908	1.57043	1.74798	0.000924459	0.0368518	163	37	83	82	80	52	5.61998	1.24037	4.02329	2.20048	5.66313	1.60735
Hung_BK_HHPZ7ZB01_(single)_contig_18614	1.56059	2.05869	4.85299e-05	0.00291741	31	7	43	23	246	139	1.06883	0.234665	2.08436	0.617209	17.4141	4.29657
Hung_BK_HHPZ7ZB01_(single)_contig_28584	1.55938	3.77906	1.2018e-05	0.000852239	22	2	65	46	896	472	0.758524	0.0670472	3.15077	1.23442	63.427	14.5898
Hung_BK_HHPZ7ZB01_(single)_contig_31703	1.5299	2.39871	0.000751499	0.0309797	218	59	126	113	147	93	7.51629	1.97789	6.10765	3.03237	10.406	2.87468
Hung_BK_HHPZ7ZB01_(single)_contig_21324	1.51141	0.417177	0.00106341	0.0409207	34	6	43	23	44	37	1.17226	0.201141	2.08436	0.617209	3.11472	1.14369
Hung_BK_HHPZ7ZB01_(single)_contig_8845	1.46666	2.51522	4.33723e-05	0.00265003	8	4	48	41	359	189	0.275827	0.134094	2.32672	1.10024	25.4133	5.8421
Hung_BK_HHPZ7ZB01_(single)_contig_31798	1.45942	1.49524	0.000968999	0.0382192	64	14	127	74	65	57	2.20662	0.46933	6.15612	1.9858	4.60129	1.7619
Hung_BK_HHPZ7ZB01_(single)_contig_4211	1.44644	3.31515	0.00072225	0.0300455	264	71	370	217	254	220	9.10229	2.38017	17.9352	5.82323	17.9804	6.80033
Hung_BK_HHPZ7ZB01_(single)_contig_17845	1.42999	1.21406	0.00068446	0.0288408	51	10	57	51	91	54	1.7584	0.335236	2.76298	1.36859	6.44181	1.66917
Hung_BK_HHPZ7ZB01_(single)_contig_10079	1.35533	3.32157	0.000748224	0.0309068	217	74	257	180	358	253	7.48181	2.48074	12.4577	4.83033	25.3425	7.82038
Hung_BK_HHPZ7ZB01_(single)_contig_12329	-1.3477	1.17215	0.00105312	0.0406391	60	134	15	58	6	130	2.0687	4.49216	0.727101	1.55644	0.424735	4.01838
Hung_BK_HHPZ7ZB01_(single)_contig_1151	-1.3843	1.92331	0.000212826	0.0108149	120	407	4	68	9	67	4.13741	13.6441	0.193894	1.82479	0.637102	2.07101
Hung_BK_HHPZ7ZB01_(single)_contig_27380	-1.45066	2.42031	0.000901946	0.0360945	128	247	32	374	28	181	4.41323	8.28032	1.55115	10.0364	1.98209	5.59481
Hung_BK_HHPZ7ZB01_(single)_contig_15185	-1.45499	2.5465	0.000463911	0.0208399	147	353	27	243	27	264	5.06832	11.8338	1.30878	6.52095	1.91131	8.16039
Hung_BK_HHPZ7ZB01_(single)_contig_29712	-1.49722	2.16947	0.000993212	0.0390242	65	192	70	213	15	256	2.24109	6.43653	3.39314	5.71589	1.06184	7.91311
Hung_BK_HHPZ7ZB01_(single)_contig_37880	-1.50179	6.5937	0.000952304	0.0376692	1346	3488	1576	7311	377	3773	46.4079	116.93	76.3941	196.192	26.6875	116.626
Hung_BK_HHPZ7ZB01_(single)_contig_17653	-1.5365	0.850009	0.000501933	0.0221978	47	137	1	63	10	63	1.62048	4.59273	0.0484734	1.69062	0.707891	1.94737
Hung_BK_HHPZ7ZB01_(single)_contig_8368	-1.58319	1.76438	0.000750764	0.0309797	54	186	39	241	16	83	1.86183	6.23539	1.89046	6.46728	1.13263	2.56558
Hung_BK_HHPZ7ZB01_(single)_contig_17017	-1.58621	1.9847	0.000663234	0.0281319	70	120	27	145	28	321	2.41349	4.02283	1.30878	3.8911	1.98209	9.9223
Hung_BK_HHPZ7ZB01_(single)_contig_8688	-1.60593	0.684764	0.0010456	0.040421	31	89	9	87	10	62	1.06883	2.9836	0.436261	2.33466	0.707891	1.91646
Hung_BK_HHPZ7ZB01_(single)_contig_15455	-1.61396	1.8691	0.00124589	0.0464622	51	182	15	76	43	263	1.7584	6.10129	0.727101	2.03947	3.04393	8.12948
Hung_BK_HHPZ7ZB01_(single)_contig_16082	-1.69942	3.43957	0.00085433	0.0344631	86	240	159	787	81	625	2.96514	8.04566	7.70727	21.1193	5.73392	19.3191
Hung_BK_HHPZ7ZB01_(single)_contig_8532	-1.71398	0.879075	0.000372929	0.0174001	32	115	13	101	9	61	1.10331	3.85521	0.630154	2.71035	0.637102	1.88555
Hung_BK_HHPZ7ZB01_(single)_contig_34162	-1.73672	0.946225	0.000297531	0.0143216	36	86	12	134	9	77	1.24122	2.88303	0.581681	3.59591	0.637102	2.38011
Hung_BK_HHPZ7ZB01_(single)_contig_409	-1.75144	-0.431537	0.000995315	0.0390472	13	37	6	37	2	37	0.448219	1.24037	0.29084	0.992901	0.141578	1.14369
Hung_BK_HHPZ7ZB01_(single)_contig_2087	-1.76001	3.02861	0.000531821	0.0232298	53	279	137	673	48	306	1.82735	9.35308	6.64086	18.0601	3.39788	9.45864
Hung_BK_HHPZ7ZB01_(single)_contig_31481	-1.7712	1.94856	0.000157768	0.00843463	65	177	27	238	20	182	2.24109	5.93367	1.30878	6.38677	1.41578	5.62573
Hung_BK_HHPZ7ZB01_(single)_contig_34755	-1.82361	0.385591	0.00123165	0.0459729	13	65	9	66	13	63	0.448219	2.17903	0.436261	1.77112	0.920258	1.94737
Hung_BK_HHPZ7ZB01_(single)_contig_7182	-1.82711	1.94179	8.15779e-05	0.00471098	62	205	33	283	14	116	2.13766	6.87233	1.59962	7.59435	0.991047	3.58563
Hung_BK_HHPZ7ZB01_(single)_contig_1681	-1.83262	-1.02962	0.000942127	0.0373747	11	33	1	18	1	22	0.379262	1.10628	0.0484734	0.483033	0.0707891	0.680033
Hung_BK_HHPZ7ZB01_(single)_contig_8689	-1.83364	0.102093	0.000338274	0.0160383	19	57	5	40	5	65	0.655089	1.91084	0.242367	1.07341	0.353945	2.00919
Hung_BK_HHPZ7ZB01_(single)_contig_25367	-1.8347	3.18287	0.000159656	0.00851339	105	300	96	677	55	448	3.62023	10.0571	4.65345	18.1674	3.8934	13.8479
Hung_BK_HHPZ7ZB01_(single)_contig_1641	-1.84034	-0.0613261	0.000378174	0.0175849	19	50	2	49	5	47	0.655089	1.67618	0.0969468	1.31492	0.353945	1.4528
Hung_BK_HHPZ7ZB01_(single)_contig_705	-1.8866	-0.0610552	0.00100349	0.0392031	11	38	7	51	7	56	0.379262	1.2739	0.339314	1.36859	0.495524	1.73099
Hung_BK_HHPZ7ZB01_(single)_contig_12120	-1.90002	0.0594178	0.00122727	0.0458931	9	43	9	69	9	46	0.310305	1.44151	0.436261	1.85163	0.637102	1.42189
Hung_BK_HHPZ7ZB01_(single)_contig_32460	-1.907	1.01372	0.000761871	0.0313758	18	92	9	126	25	87	0.620611	3.08417	0.436261	3.38123	1.76973	2.68922
Hung_BK_HHPZ7ZB01_(single)_contig_2884	-1.91239	4.53098	8.51658e-05	0.00491127	261	943	163	1293	188	1358	8.99886	31.6127	7.90116	34.6979	13.3084	41.9766
Hung_BK_HHPZ7ZB01_(single)_contig_13996	-1.91889	2.0192	0.000196218	0.0101467	43	136	26	230	37	260	1.48257	4.55921	1.26031	6.17209	2.6192	8.03675
Hung_BK_HHPZ7ZB01_(single)_contig_39798	-1.92644	1.64887	0.000413979	0.0190129	19	57	36	218	27	212	0.655089	1.91084	1.74504	5.85007	1.91131	6.55304
Hung_BK_HHPZ7ZB01_(single)_contig_20141	-1.94473	0.253823	0.000161335	0.00858063	18	50	9	81	4	56	0.620611	1.67618	0.436261	2.17365	0.283156	1.73099
Hung_BK_HHPZ7ZB01_(single)_contig_33850	-1.97043	3.96671	4.77098e-05	0.002885	162	463	164	1202	85	848	5.5855	15.5214	7.94964	32.2559	6.01707	26.2122
Hung_BK_HHPZ7ZB01_(single)_contig_39399	-2.01481	2.59019	6.4028e-06	0.000492309	106	245	23	204	23	510	3.65471	8.21328	1.11489	5.47437	1.62815	15.7644
Hung_BK_HHPZ7ZB01_(single)_contig_14007	-2.06146	2.98933	1.87944e-05	0.00126712	84	242	80	570	34	478	2.89618	8.11271	3.87787	15.296	2.40683	14.7753
Hung_BK_HHPZ7ZB01_(single)_contig_9693	-2.06255	0.516047	4.29662e-05	0.00263306	25	60	4	95	6	74	0.861959	2.01141	0.193894	2.54934	0.424735	2.28738
Hung_BK_HHPZ7ZB01_(single)_contig_8009	-2.06848	1.58539	3.40745e-05	0.00213925	40	193	11	173	21	106	1.37914	6.47005	0.533207	4.64248	1.48657	3.27652
Hung_BK_HHPZ7ZB01_(single)_contig_33249	-2.0695	-0.111245	0.000276336	0.0133798	8	48	11	68	3	29	0.275827	1.60913	0.533207	1.82479	0.212367	0.896407
Hung_BK_HHPZ7ZB01_(single)_contig_18743	-2.07773	0.0150487	3.55855e-05	0.00222052	21	75	0	53	3	31	0.724046	2.51427	0	1.42226	0.212367	0.958228
Hung_BK_HHPZ7ZB01_(single)_contig_39838	-2.09396	1.70323	4.13657e-05	0.00255404	13	103	69	431	0	13	0.448219	3.45293	3.34466	11.566	0	0.401838
Hung_BK_HHPZ7ZB01_(single)_contig_15248	-2.10447	2.37395	2.74568e-06	0.000235355	95	318	4	171	24	337	3.27545	10.6605	0.193894	4.58881	1.69894	10.4169
Hung_BK_HHPZ7ZB01_(single)_contig_7361	-2.11167	3.52486	5.79371e-06	0.000452251	148	596	68	586	58	666	5.1028	19.9801	3.29619	15.7254	4.10577	20.5864
Hung_BK_HHPZ7ZB01_(single)_contig_18640	-2.13081	-0.909449	0.000601064	0.025842	6	22	4	36	2	25	0.20687	0.737519	0.193894	0.966066	0.141578	0.772764
Hung_BK_HHPZ7ZB01_(single)_contig_17749	-2.14208	-1.3134	0.00112648	0.0428259	5	18	3	35	1	10	0.172392	0.603424	0.14542	0.939231	0.0707891	0.309106
Hung_BK_HHPZ7ZB01_(single)_contig_18772	-2.14378	-0.249166	0.000432197	0.0197026	7	28	5	62	7	42	0.241349	0.93866	0.242367	1.66378	0.495524	1.29824
Hung_BK_HHPZ7ZB01_(single)_contig_2814	-2.15195	0.452795	9.46392e-06	0.000696379	21	173	6	31	3	5	0.724046	5.79958	0.29084	0.83189	0.212367	0.154553
Hung_BK_HHPZ7ZB01_(single)_contig_17920	-2.16113	0.917883	1.22339e-05	0.000866053	29	101	9	143	6	64	0.999873	3.38588	0.436261	3.83743	0.424735	1.97828
Hung_BK_HHPZ7ZB01_(single)_contig_13149	-2.16559	0.162845	0.000250062	0.0123109	6	52	11	84	8	40	0.20687	1.74323	0.533207	2.25415	0.566313	1.23642
Hung_BK_HHPZ7ZB01_(single)_contig_19435	-2.17845	0.545326	3.96817e-05	0.00245375	19	96	2	55	11	76	0.655089	3.21826	0.0969468	1.47593	0.77868	2.3492
Hung_BK_HHPZ7ZB01_(single)_contig_8352	-2.18073	1.61858	1.45597e-05	0.00100472	33	189	18	171	18	129	1.13779	6.33596	0.872521	4.58881	1.2742	3.98746
Hung_BK_HHPZ7ZB01_(single)_contig_21418	-2.18321	0.0707323	0.000101207	0.0057471	12	63	4	53	7	48	0.413741	2.11199	0.193894	1.42226	0.495524	1.48371
Hung_BK_HHPZ7ZB01_(single)_contig_37539	-2.19608	1.0916	5.26759e-06	0.000415042	34	153	4	66	9	118	1.17226	5.12911	0.193894	1.77112	0.637102	3.64745
Hung_BK_HHPZ7ZB01_(single)_contig_16438	-2.19688	1.36715	5.59737e-07	5.66065e-05	55	137	2	100	2	186	1.89631	4.59273	0.0969468	2.68352	0.141578	5.74937
Hung_BK_HHPZ7ZB01_(single)_contig_1155	-2.19835	0.519544	5.04085e-06	0.000400333	25	143	2	31	4	49	0.861959	4.79387	0.0969468	0.83189	0.283156	1.51462
Hung_BK_HHPZ7ZB01_(single)_contig_17343	-2.23685	1.61483	2.87937e-05	0.00184725	18	186	22	135	25	158	0.620611	6.23539	1.06641	3.62275	1.76973	4.88387
Hung_BK_HHPZ7ZB01_(single)_contig_33687	-2.27816	-1.96241	0.000614279	0.0262452	5	26	0	8	0	5	0.172392	0.871613	0	0.214681	0	0.154553
Hung_BK_HHPZ7ZB01_(single)_contig_35246	-2.30361	0.243181	3.88987e-05	0.0024126	10	92	7	61	7	33	0.344784	3.08417	0.339314	1.63695	0.495524	1.02005
Hung_BK_HHPZ7ZB01_(single)_contig_5788	-2.30787	2.53834	2.67098e-06	0.000230879	60	197	44	528	23	257	2.0687	6.60415	2.13283	14.169	1.62815	7.94402
Hung_BK_HHPZ7ZB01_(single)_contig_32485	-2.32755	-0.63454	8.93745e-05	0.00514674	10	44	0	46	3	13	0.344784	1.47504	0	1.23442	0.212367	0.401838
Hung_BK_HHPZ7ZB01_(single)_contig_13465	-2.33176	1.70617	1.64325e-06	0.000151016	36	189	26	244	7	110	1.24122	6.33596	1.26031	6.54778	0.495524	3.40016
Hung_BK_HHPZ7ZB01_(single)_contig_38773	-2.33338	-0.345478	0.000101339	0.0057471	9	21	2	54	5	52	0.310305	0.703995	0.0969468	1.4491	0.353945	1.60735
Hung_BK_HHPZ7ZB01_(single)_contig_37272	-2.334	2.66013	1.64408e-06	0.000151016	55	326	59	492	20	237	1.89631	10.9287	2.85993	13.2029	1.41578	7.32581
Hung_BK_HHPZ7ZB01_(single)_contig_21472	-2.33913	1.70762	5.54599e-06	0.000435397	30	64	16	119	21	347	1.03435	2.14551	0.775574	3.19339	1.48657	10.726
Hung_BK_HHPZ7ZB01_(single)_contig_32197	-2.34369	0.461994	8.8169e-06	0.000652276	16	131	4	37	7	47	0.551654	4.39159	0.193894	0.992901	0.495524	1.4528
Hung_BK_HHPZ7ZB01_(single)_contig_9235	-2.36041	1.93185	3.15605e-06	0.000264457	32	154	34	341	14	147	1.10331	5.16263	1.6481	9.15079	0.991047	4.54386
Hung_BK_HHPZ7ZB01_(single)_contig_8810	-2.37618	0.506607	3.11565e-05	0.00198334	7	53	13	74	8	101	0.241349	1.77675	0.630154	1.9858	0.566313	3.12197
Hung_BK_HHPZ7ZB01_(single)_contig_8497	-2.37845	1.32707	2.85569e-06	0.000242256	32	75	9	203	11	145	1.10331	2.51427	0.436261	5.44754	0.77868	4.48203
Hung_BK_HHPZ7ZB01_(single)_contig_37882	-2.40027	2.43573	1.71121e-06	0.000156135	42	261	46	436	22	210	1.44809	8.74965	2.22978	11.7001	1.55736	6.49122
Hung_BK_HHPZ7ZB01_(single)_contig_28149	-2.40173	1.78855	3.01017e-07	3.26803e-05	55	246	1	167	13	157	1.89631	8.2468	0.0484734	4.48147	0.920258	4.85296
Hung_BK_HHPZ7ZB01_(single)_contig_450	-2.44763	-0.120518	0.000109442	0.00614717	6	19	1	38	10	89	0.20687	0.636948	0.0484734	1.01974	0.707891	2.75104
Hung_BK_HHPZ7ZB01_(single)_contig_28312	-2.49177	0.943305	1.55119e-06	0.000143447	24	101	6	173	7	52	0.827481	3.38588	0.29084	4.64248	0.495524	1.60735
Hung_BK_HHPZ7ZB01_(single)_contig_29878	-2.49645	2.89766	2.05394e-08	2.89804e-06	128	301	10	580	10	423	4.41323	10.0906	0.484734	15.5644	0.707891	13.0752
Hung_BK_HHPZ7ZB01_(single)_contig_29436	-2.50839	2.25008	4.94036e-08	6.37881e-06	63	334	23	321	5	154	2.17214	11.1969	1.11489	8.61409	0.353945	4.76023
Hung_BK_HHPZ7ZB01_(single)_contig_41000	-2.51216	-0.390858	1.03655e-05	0.000751939	10	39	3	55	1	32	0.344784	1.30742	0.14542	1.47593	0.0707891	0.989139
Hung_BK_HHPZ7ZB01_(single)_contig_36987	-2.55186	4.11317	2.60517e-08	3.57745e-06	225	882	30	675	64	1362	7.75764	29.5678	1.4542	18.1137	4.5305	42.1002
Hung_BK_HHPZ7ZB01_(single)_contig_30766	-2.57764	-1.04696	0.000209372	0.010679	2	27	3	18	3	31	0.0689568	0.905137	0.14542	0.483033	0.212367	0.958228
Hung_BK_HHPZ7ZB01_(single)_contig_616	-2.58659	-2.0075	0.000797431	0.0325465	3	16	0	12	1	11	0.103435	0.536377	0	0.322022	0.0707891	0.340016
Hung_BK_HHPZ7ZB01_(single)_contig_38739	-2.5931	-1.43712	0.00050826	0.0223807	3	24	1	15	2	19	0.103435	0.804566	0.0484734	0.402528	0.141578	0.587301
Hung_BK_HHPZ7ZB01_(single)_contig_18081	-2.6029	0.402094	7.85421e-06	0.000591717	8	95	3	42	11	73	0.275827	3.18474	0.14542	1.12708	0.77868	2.25647
Hung_BK_HHPZ7ZB01_(single)_contig_25939	-2.64366	0.824002	8.03877e-07	7.89626e-05	17	88	4	87	9	119	0.586132	2.95008	0.193894	2.33466	0.637102	3.67836
Hung_BK_HHPZ7ZB01_(single)_contig_18886	-2.66254	-1.63633	0.000162239	0.00860641	4	23	1	11	0	17	0.137914	0.771042	0.0484734	0.295187	0	0.52548
Hung_BK_HHPZ7ZB01_(single)_contig_13864	-2.6745	-0.155823	3.31982e-06	0.000275928	9	44	5	68	1	39	0.310305	1.47504	0.242367	1.82479	0.0707891	1.20551
Hung_BK_HHPZ7ZB01_(single)_contig_10493	-2.70172	-0.745549	1.342e-06	0.000126379	8	86	1	2	0	5	0.275827	2.88303	0.0484734	0.0536703	0	0.154553
Hung_BK_HHPZ7ZB01_(single)_contig_20176	-2.73043	1.12367	3.76157e-07	3.96016e-05	14	94	12	92	9	178	0.482697	3.15122	0.581681	2.46884	0.637102	5.50208
Hung_BK_HHPZ7ZB01_(single)_contig_7863	-2.73129	1.9938	1.13158e-08	1.66528e-06	53	201	9	368	6	137	1.82735	6.73824	0.436261	9.87534	0.424735	4.23475
Hung_BK_HHPZ7ZB01_(single)_contig_240	-2.74803	-0.527931	1.88388e-05	0.00126804	4	19	5	63	2	35	0.137914	0.636948	0.242367	1.69062	0.141578	1.08187
Hung_BK_HHPZ7ZB01_(single)_contig_18017	-2.76341	1.84757	3.13621e-09	5.2559e-07	52	262	0	164	6	190	1.79288	8.78318	0	4.40097	0.424735	5.87301
Hung_BK_HHPZ7ZB01_(single)_contig_35321	-2.77164	0.774773	1.01589e-07	1.26399e-05	20	70	5	161	3	69	0.689568	2.34665	0.242367	4.32046	0.212367	2.13283
Hung_BK_HHPZ7ZB01_(single)_contig_8749	-2.81972	-0.197558	2.75465e-06	0.000235589	8	52	1	51	4	42	0.275827	1.74323	0.0484734	1.36859	0.283156	1.29824
Hung_BK_HHPZ7ZB01_(single)_contig_14391	-2.91043	2.49479	5.55474e-09	8.80587e-07	48	288	18	384	18	315	1.65496	9.65479	0.872521	10.3047	1.2742	9.73683
Hung_BK_HHPZ7ZB01_(single)_contig_14414	-2.93597	0.172471	1.66904e-06	0.000152966	3	42	8	98	5	53	0.103435	1.40799	0.387787	2.62985	0.353945	1.63826
Hung_BK_HHPZ7ZB01_(single)_contig_5564	-2.94345	0.351002	4.79941e-08	6.21638e-06	15	84	0	75	3	59	0.517176	2.81598	0	2.01264	0.212367	1.82372
Hung_BK_HHPZ7ZB01_(single)_contig_8848	-2.95082	0.194893	1.47016e-07	1.74967e-05	13	80	0	71	3	44	0.448219	2.68189	0	1.9053	0.212367	1.36007
Hung_BK_HHPZ7ZB01_(single)_contig_8838	-2.99538	-2.56473	0.000722219	0.0300455	2	13	0	8	0	6	0.0689568	0.435807	0	0.214681	0	0.185463
Hung_BK_HHPZ7ZB01_(single)_contig_27583	-3.01961	-0.532182	4.58416e-06	0.000366189	5	40	1	44	3	32	0.172392	1.34094	0.0484734	1.18075	0.212367	0.989139
Hung_BK_HHPZ7ZB01_(single)_contig_9722	-3.15157	-0.269614	3.20438e-08	4.29963e-06	9	71	1	43	0	27	0.310305	2.38017	0.0484734	1.15391	0	0.834586
Hung_BK_HHPZ7ZB01_(single)_contig_20722	-3.17544	3.80736	9.95368e-10	1.81639e-07	51	695	50	438	70	1279	1.7584	23.2989	2.42367	11.7538	4.95524	39.5346
Hung_BK_HHPZ7ZB01_(single)_contig_37186	-3.17635	4.4965	1.20746e-11	2.9163e-09	229	631	9	743	48	2661	7.89555	21.1534	0.436261	19.9385	3.39788	82.2531
Hung_BK_HHPZ7ZB01_(single)_contig_27597	-3.22455	4.02694	4.864e-11	1.06229e-08	95	1254	63	788	38	818	3.27545	42.0386	3.05382	21.1461	2.68999	25.2849
Hung_BK_HHPZ7ZB01_(single)_contig_8760	-3.22465	1.59337	2.88415e-09	4.85329e-07	18	137	8	273	11	132	0.620611	4.59273	0.387787	7.326	0.77868	4.0802
Hung_BK_HHPZ7ZB01_(single)_contig_14892	-3.31108	0.0140758	3.63446e-08	4.79831e-06	6	60	3	45	2	68	0.20687	2.01141	0.14542	1.20758	0.141578	2.10192
Hung_BK_HHPZ7ZB01_(single)_contig_16321	-3.36224	2.33212	4.18844e-11	9.24587e-09	35	318	10	312	11	271	1.20674	10.6605	0.484734	8.37257	0.77868	8.37677
Hung_BK_HHPZ7ZB01_(single)_contig_3520	-3.48688	-0.293075	1.86901e-07	2.14957e-05	2	48	4	73	2	22	0.0689568	1.60913	0.193894	1.95897	0.141578	0.680033
Hung_BK_HHPZ7ZB01_(single)_contig_28261	-3.51511	-0.413408	5.70737e-07	5.74361e-05	2	57	1	48	4	23	0.0689568	1.91084	0.0484734	1.28809	0.283156	0.710943
Hung_BK_HHPZ7ZB01_(single)_contig_651	-3.55718	-2.02215	0.000239358	0.0119414	0	15	1	5	1	20	0	0.502854	0.0484734	0.134176	0.0707891	0.618212
Hung_BK_HHPZ7ZB01_(single)_contig_29742	-3.59207	3.2946	1.03149e-12	2.86161e-10	49	457	36	693	11	659	1.68944	15.3203	1.74504	18.5968	0.77868	20.3701
Hung_BK_HHPZ7ZB01_(single)_contig_11219	-3.68963	-1.39588	6.80579e-06	0.000519403	0	25	2	22	1	17	0	0.83809	0.0969468	0.590374	0.0707891	0.52548
Hung_BK_HHPZ7ZB01_(single)_contig_29394	-3.72385	4.92459	1.08545e-14	4.01508e-12	223	1542	11	1590	38	2477	7.68868	51.6934	0.533207	42.6679	2.68999	76.5655
Hung_BK_HHPZ7ZB01_(single)_contig_19004	-3.73099	-0.382066	1.04146e-08	1.54373e-06	4	82	1	4	1	42	0.137914	2.74893	0.0484734	0.107341	0.0707891	1.29824
Hung_BK_HHPZ7ZB01_(single)_contig_37575	-3.78821	-1.83527	6.35861e-05	0.00375652	0	15	1	16	1	16	0	0.502854	0.0484734	0.429363	0.0707891	0.494569
Hung_BK_HHPZ7ZB01_(single)_contig_40757	-3.88125	0.530007	9.31251e-11	1.93328e-08	6	93	3	74	2	90	0.20687	3.11769	0.14542	1.9858	0.141578	2.78195
Hung_BK_HHPZ7ZB01_(single)_contig_21347	-3.94969	1.10386	1.56502e-12	4.14568e-10	10	167	6	137	0	86	0.344784	5.59844	0.29084	3.67642	0	2.65831
Hung_BK_HHPZ7ZB01_(single)_contig_8	-3.99462	-0.759115	7.18001e-08	9.07272e-06	2	31	1	41	1	32	0.0689568	1.03923	0.0484734	1.10024	0.0707891	0.989139
Hung_BK_HHPZ7ZB01_(single)_contig_39829	-4.02008	2.25705	7.97566e-14	2.66238e-11	16	390	13	231	5	244	0.551654	13.0742	0.630154	6.19892	0.353945	7.54218
Hung_BK_HHPZ7ZB01_(single)_contig_40414	-4.13102	5.37732	5.31769e-17	2.95053e-14	241	1382	7	2114	39	4352	8.30929	46.3296	0.339314	56.7295	2.76077	134.523
Hung_BK_HHPZ7ZB01_(single)_contig_820	-4.1654	0.876696	1.28507e-11	3.04991e-09	4	63	5	150	3	128	0.137914	2.11199	0.242367	4.02528	0.212367	3.95655
Hung_BK_HHPZ7ZB01_(single)_contig_20243	-4.38023	-1.29804	1.97961e-07	2.2578e-05	1	32	1	29	0	10	0.0344784	1.07275	0.0484734	0.77822	0	0.309106
Hung_BK_HHPZ7ZB01_(single)_contig_1567	-4.51533	-1.15877	4.52392e-08	5.89674e-06	2	32	0	19	0	27	0.0689568	1.07275	0	0.509868	0	0.834586
Hung_BK_HHPZ7ZB01_(single)_contig_2505	-4.60049	1.9118	1.11454e-15	4.62241e-13	14	101	0	333	5	292	0.482697	3.38588	0	8.93611	0.353945	9.02589
Hung_BK_HHPZ7ZB01_(single)_contig_8801	-4.64387	3.11264	3.5137e-18	2.57623e-15	34	537	2	598	6	510	1.17226	18.0022	0.0969468	16.0474	0.424735	15.7644
Hung_BK_HHPZ7ZB01_(single)_contig_17219	-4.83942	2.82417	3.62344e-18	2.61008e-15	19	489	6	524	5	335	0.655089	16.393	0.29084	14.0616	0.353945	10.355
Hung_BK_HHPZ7ZB01_(single)_contig_29406	-4.88391	3.4818	2.03362e-17	1.21012e-14	17	173	0	163	28	1745	0.586132	5.79958	0	4.37413	1.98209	53.939
Hung_BK_HHPZ7ZB01_(single)_contig_13704	-4.91651	-1.61749	5.70121e-07	5.74361e-05	0	17	1	7	0	32	0	0.569901	0.0484734	0.187846	0	0.989139
Hung_BK_HHPZ7ZB01_(single)_contig_38700	-5.09842	-0.617309	2.1002e-10	4.12594e-08	1	46	1	37	0	34	0.0344784	1.54208	0.0484734	0.992901	0	1.05096
Hung_BK_HHPZ7ZB01_(single)_contig_18826	-5.13228	1.25089	7.39529e-16	3.19624e-13	5	163	1	172	2	113	0.172392	5.46434	0.0484734	4.61565	0.141578	3.4929
Hung_BK_HHPZ7ZB01_(single)_contig_13782	-5.17664	1.29423	4.24978e-16	1.9388e-13	5	92	1	127	2	243	0.172392	3.08417	0.0484734	3.40807	0.141578	7.51127
Hung_BK_HHPZ7ZB01_(single)_contig_18720	-5.20453	0.941187	5.12715e-16	2.31336e-13	6	114	0	78	0	164	0.20687	3.82169	0	2.09314	0	5.06933
Hung_BK_HHPZ7ZB01_(single)_contig_33060	-5.21621	-1.37657	3.84929e-07	4.04215e-05	0	11	0	30	1	28	0	0.368759	0	0.805055	0.0707891	0.865496
Hung_BK_HHPZ7ZB01_(single)_contig_16346	-5.28478	5.49326	5.57308e-21	6.18446e-18	68	640	3	2569	73	5558	2.34453	21.4551	0.14542	68.9395	5.1676	171.801
Hung_BK_HHPZ7ZB01_(single)_contig_32552	-5.41565	0.543472	7.71417e-14	2.5962e-11	1	84	2	158	1	37	0.0344784	2.81598	0.0969468	4.23996	0.0707891	1.14369
Hung_BK_HHPZ7ZB01_(single)_contig_21409	-5.56574	-1.01317	1.80462e-09	3.13966e-07	1	38	0	23	0	27	0.0344784	1.2739	0	0.617209	0	0.834586
Hung_BK_HHPZ7ZB01_(single)_contig_36661	-6.30054	4.14119	4.86159e-25	8.31716e-22	11	543	2	1138	15	1785	0.379262	18.2033	0.0969468	30.5384	1.06184	55.1754
Hung_BK_HHPZ7ZB01_(single)_contig_26127	-6.58777	-2.61047	1.3463e-05	0.000940138	0	3	0	16	0	10	0	0.100571	0	0.429363	0	0.309106
Hung_BK_HHPZ7ZB01_(single)_contig_13325	-6.69207	5.48735	2.33378e-28	7.37097e-25	19	1509	7	3287	29	4105	0.655089	50.5871	0.339314	88.2072	2.05288	126.888
Hung_BK_HHPZ7ZB01_(single)_contig_24287	-6.69253	7.81411	7.97182e-29	2.72763e-25	68	10500	37	18673	172	15544	2.34453	351.998	1.79352	501.093	12.1757	480.474
Hung_BK_HHPZ7ZB01_(single)_contig_19479	-6.9968	1.17813	1.47e-18	1.11697e-15	0	106	0	174	2	157	0	3.5535	0	4.66932	0.141578	4.85296
Hung_BK_HHPZ7ZB01_(single)_contig_35060	-7.00869	2.65008	4.39348e-24	6.31963e-21	2	193	0	506	4	545	0.0689568	6.47005	0	13.5786	0.283156	16.8463
Hung_BK_HHPZ7ZB01_(single)_contig_18872	-7.47334	0.781942	9.25351e-18	6.03079e-15	0	90	1	135	0	106	0	3.01712	0.0484734	3.62275	0	3.27652
Hung_BK_HHPZ7ZB01_(single)_contig_8850	-7.70237	0.992817	5.85398e-19	4.71292e-16	0	107	0	189	1	92	0	3.58702	0	5.07185	0.0707891	2.84377
Hung_BK_HHPZ7ZB01_(single)_contig_21369	-8.1627	-1.0632	3.61543e-10	6.84083e-08	0	34	0	32	0	21	0	1.1398	0	0.858725	0	0.649122
Hung_BK_HHPZ7ZB01_(single)_contig_11564	-8.36296	-0.896559	6.31256e-11	1.34993e-08	0	17	0	42	0	41	0	0.569901	0	1.12708	0	1.26733
Hung_BK_HHPZ7ZB01_(single)_contig_2106	-9.53044	0.271924	7.95082e-17	4.3527e-14	0	68	0	46	0	111	0	2.2796	0	1.23442	0	3.43107
