# Supplementary material for: Accumulation of high OPDA level correlates with reduced ROS and elevated GSH benefiting white cell survival in variegated leaves
Source: Sci Rep. 2017 Mar 9;7:44158. doi: 10.1038/srep44158 (PMC5343462; doi:10.1038/srep44158)
Supplement: Supplementary Table S3 [file srep44158-s3.xls]

## Sheet: S3
Supplementary Table S3. List of DEGs that were up regulated in VMW.
contig	logFC (G/W)	logCPM	PValue	FDR	M1G	M1W	M3G	M3W	M4G	M4W	nM1G	nM1W	nM3G	nM3W	nM4G	nM4W		ATG	Evalue	category	Pfam	Tair_gene_function_info
Hung_BK_HHPZ7ZB01_(single)_contig_28806	-7.63791	8.25841	2.53345e-34	2.60052e-30	37	7924	36	24263	125	29383	1.2757	265.641	1.74504	651.102	8.84864	908.246	gi|255556147|ref|XP_002519108.1| non-symbiotic hemoglobin, putative [Ricinus communis]	AT2G16060	9e-81	NO scavenging	PF00042	func:NO scavenging. non-symbiotic hemoglobin 2, putative, expressed
Hung_BK_HHPZ7ZB01_(single)_contig_40151	-7.51462	5.02689	3.35483e-31	1.9678e-27	3	915	2	1043	17	4372	0.103435	30.6741	0.0969468	27.9891	1.20341	135.141	gi|225434760|ref|XP_002281654.1| PREDICTED: glutathione S-transferase U7 isoform 1 [Vitis vinifera]	AT2G29420	1e-45	ROS scavenging	PF02798,PF00043	glutathione S-transferase, putative, expressed
Hung_BK_HHPZ7ZB01_(single)_contig_131	-7.2478	-1.99346	1.50804e-06	0.000140087	0	1	0	29	0	16	0	0.0335236	0	0.77822	0	0.494569	gi|226528663|ref|NP_001147724.1| dnaJ domain containing protein [Zea mays]	AT3G06778	2e-28	chaperone	PF00226	heat shock protein DnaJ, putative, expressed
Hung_BK_HHPZ7ZB01_(single)_contig_30672	-7.15116	-2.05294	2.77626e-06	0.000236495	0	8	0	18	0	17	0	0.268189	0	0.483033	0	0.52548	gi|224124716|ref|XP_002319404.1| predicted protein [Populus trichocarpa]	AT2G30300	1e-52		PF06813	nodulin, putative, expressed
Hung_BK_HHPZ7ZB01_(single)_contig_24964	-7.01134	-2.15302	5.20388e-06	0.000411688	0	21	0	11	0	7	0	0.703995	0	0.295187	0	0.216374	gi|255578182|ref|XP_002529959.1| hypothetical protein RCOM_0129790 [Ricinus communis]	AT4G22290	3e-07			expressed protein
Hung_BK_HHPZ7ZB01_(single)_contig_33140	-6.75415	8.37531	2.26718e-29	9.30881e-26	118	11441	32	26256	243	28501	4.06845	383.543	1.55115	704.584	17.2018	880.982	gi|357133683|ref|XP_003568453.1| PREDICTED: glutathione transferase GST 23-like [Brachypodium distachyon]	AT3G09270	1e-42	ROS scavenging	PF02798,PF00043	glutathione S-transferase, putative, expressed
Hung_BK_HHPZ7ZB01_(single)_contig_39813	-6.53857	0.747622	3.9227e-16	1.80969e-13	0	93	1	110	1	115	0	3.11769	0.0484734	2.95187	0.0707891	3.55472	gi|357470847|ref|XP_003605708.1| hypothetical protein MTR_4g037310 [Medicago truncatula]			unknown
Hung_BK_HHPZ7ZB01_(single)_contig_17577	-6.48792	1.62028	6.14628e-20	5.48609e-17	2	47	0	97	2	443	0.0689568	1.57561	0	2.60301	0.141578	13.6934	gi|224068719|ref|XP_002302808.1| predicted protein [Populus trichocarpa]	AT1G62300	1e-12	TR	PF03106	WRKY, expressed
Hung_BK_HHPZ7ZB01_(single)_contig_19751	-6.39297	5.9134	6.45687e-27	1.76742e-23	29	2112	17	5628	46	4344	0.999873	70.8018	0.824048	151.028	3.2563	134.276	gi|357133683|ref|XP_003568453.1| PREDICTED: glutathione transferase GST 23-like [Brachypodium distachyon]			unknown
Hung_BK_HHPZ7ZB01_(single)_contig_29472	-6.37625	6.76601	3.28727e-26	6.77409e-23	25	4319	23	9493	119	7850	0.861959	144.788	1.11489	254.746	8.4239	242.648	gi|225463205|ref|XP_002267929.1| PREDICTED: protein SUPPRESSOR OF GENE SILENCING 3-like [Vitis vinifera]	AT5G23570	8e-17	TR	PF03470,PF03468	SGS3 leafbladeless1, putative, expressed
Hung_BK_HHPZ7ZB01_(single)_contig_25898	-6.26654	7.64315	3.40035e-27	9.97251e-24	154	5319	19	15113	158	19336	5.30967	178.312	0.920995	405.56	11.1847	597.687	gi|225434762|ref|XP_002281664.1| PREDICTED: glutathione S-transferase U7 isoform 2 [Vitis vinifera]	AT1G74590	1e-39	ROS scavenging	PF02798	glutathione S-transferase, putative, expressed
Hung_BK_HHPZ7ZB01_(single)_contig_18168	-6.23304	6.66568	2.05043e-26	4.67714e-23	12	1068	137	16673	34	3751	0.413741	35.8032	6.64086	447.423	2.40683	115.946	gi|224120952|ref|XP_002318460.1| predicted protein [Populus trichocarpa]	AT4G27670	1e-48	chaperone	PF00011	hsp20/alpha crystallin family protein, putative, expressed
Hung_BK_HHPZ7ZB01_(single)_contig_34378	-6.19856	4.55263	1.09935e-24	1.73609e-21	8	477	11	1340	21	2787	0.275827	15.9907	0.533207	35.9591	1.48657	86.1478	gi|224103511|ref|XP_002313085.1| predicted protein [Populus trichocarpa]	AT2G23620	1e-77	unknown	PF00561	MES1 methylesterase activity; OsPOP4 - Putative Prolyl Oligopeptidase homologue, expressed
Hung_BK_HHPZ7ZB01_(single)_contig_8820	-6.0386	5.13978	4.46356e-24	6.31963e-21	13	1234	11	2225	43	3430	0.448219	41.3681	0.533207	59.7083	3.04393	106.023	gi|359472940|ref|XP_003631219.1| PREDICTED: uncharacterized protein LOC100266460 [Vitis vinifera]			unknown
Hung_BK_HHPZ7ZB01_(single)_contig_17179	-6.02514	4.96675	2.36518e-25	4.22226e-22	24	1098	18	1870	18	3146	0.827481	36.8089	0.872521	50.1818	1.2742	97.2447	gi|224118194|ref|XP_002317754.1| predicted protein [Populus trichocarpa]	AT3G22370	7e-66	ROS scavenging	PF01786	PTOX, immutans protein, putative, expressed
Hung_BK_HHPZ7ZB01_(single)_contig_4893	-6.00779	6.54509	5.60521e-25	9.20578e-22	57	2219	35	7529	93	8838	1.96527	74.3888	1.69657	202.042	6.58339	273.188	gi|359473803|ref|XP_002262895.2| PREDICTED: uncharacterized protein L728-like isoform 1 [Vitis vinifera]	AT5G13210	0	stress tolerance	PF11443	ox will be good for stress toloerance gp176, putative, expressed
Hung_BK_HHPZ7ZB01_(single)_contig_40128	-5.94369	7.97888	6.00517e-26	1.12076e-22	284	11369	24	16635	206	21358	9.79186	381.13	1.16336	446.403	14.5826	660.188	gi|115481710|ref|NP_001064448.1| Os10g0368100 [Oryza sativa Japonica Group]			unknown
Hung_BK_HHPZ7ZB01_(single)_contig_21620	-5.81583	1.557	3.3175e-17	1.91849e-14	0	92	1	30	5	422	0	3.08417	0.0484734	0.805055	0.353945	13.0443	gi|162460029|ref|NP_001104998.1| glutathione transferase41 [Zea mays]	AT1G10370	4e-12	ROS scavenging	PF02798,PF00043	glutathione S-transferase, putative, expressed
Hung_BK_HHPZ7ZB01_(single)_contig_8714	-5.81481	2.08343	1.71214e-19	1.43467e-16	3	289	3	269	3	249	0.103435	9.68831	0.14542	7.21866	0.212367	7.69673	gi|359478818|ref|XP_002285763.2| PREDICTED: pyruvate kinase, cytosolic isozyme-like [Vitis vinifera]	AT5G56350	0	glycolysis, kinase	PF00224,PF02887	pyruvate kinase, putative, expressed
Hung_BK_HHPZ7ZB01_(single)_contig_32414	-5.7981	0.523518	1.49971e-15	6.03691e-13	3	68	0	141	0	68	0.103435	2.2796	0	3.78376	0	2.10192	gi|293331053|ref|NP_001169397.1| uncharacterized protein LOC100383266 [Zea mays]	AT5G13630	6e-38	chlorophyll	PF11965,PF02514	CHLH, GUN5 magnesium-chelatase, putative, expressed
Hung_BK_HHPZ7ZB01_(single)_contig_386	-5.65607	0.413486	5.83133e-15	2.19659e-12	3	43	0	77	0	131	0.103435	1.44151	0	2.06631	0	4.04929	gi|255565483|ref|XP_002523732.1| hypothetical protein RCOM_0475290 [Ricinus communis]	AT5G22890	3e-06	TR	PF00096	TR factor ZOS8-14 - C2H2 zinc finger protein, expressed
Hung_BK_HHPZ7ZB01_(single)_contig_3765	-5.61979	4.97786	6.78384e-21	7.142e-18	2	283	27	4168	55	2006	0.0689568	9.48717	1.30878	111.849	3.8934	62.0066	gi|225452596|ref|XP_002275800.1| PREDICTED: uncharacterized protein LOC100255946 [Vitis vinifera]	AT5G40010	1e-149	abiotic stress, ABA-dependent	PF00004	ATPase 3, putative, expressed
Hung_BK_HHPZ7ZB01_(single)_contig_12180	-5.4965	3.26598	4.48476e-20	4.28232e-17	4	173	17	1478	7	334	0.137914	5.79958	0.824048	39.6624	0.495524	10.3241	gi|255556778|ref|XP_002519422.1| UDP-glucosyltransferase, putative [Ricinus communis]	AT2G36760	9e-89	metabolic process	PF00201	UGT73C2 flavonol-3-O-glycoside-7-O-glucosyltransferase 1, putative, expressed
Hung_BK_HHPZ7ZB01_(single)_contig_20302	-5.42544	5.96564	3.68935e-22	4.73378e-19	81	1666	34	5623	70	5124	2.79275	55.8503	1.6481	150.894	4.95524	158.386	gi|225429670|ref|XP_002281332.1| PREDICTED: secologanin synthase [Vitis vinifera]	AT3G14620	4e-61	ox-red	PF00067	SLS CYP72A1 cytochrome P450 72A1, putative, expressed
Hung_BK_HHPZ7ZB01_(single)_contig_24889	-5.39152	4.83223	3.37387e-22	4.46864e-19	43	1097	16	1658	25	2757	1.48257	36.7754	0.775574	44.4927	1.76973	85.2205	gi|224118198|ref|XP_002317755.1| predicted protein [Populus trichocarpa]	AT3G22370	1e-95	ROS scavenging	PF01786	PTOX, immutans protein, putative, expressed
Hung_BK_HHPZ7ZB01_(single)_contig_33224	-5.31671	-1.26767	1.28492e-07	1.55627e-05	0	16	0	26	1	32	0	0.536377	0	0.697714	0.0707891	0.989139	gi|357436479|ref|XP_003588515.1| hypothetical protein MTR_1g008050 [Medicago truncatula]			unknown
Hung_BK_HHPZ7ZB01_(single)_contig_34187	-5.31514	2.86625	1.30589e-18	1.01167e-15	8	176	3	713	12	551	0.275827	5.90015	0.14542	19.1335	0.849469	17.0317	gi|255555341|ref|XP_002518707.1| UDP-glucosyltransferase, putative [Ricinus communis]	AT2G15480	2e-47	metabolic process	PF00201	UGT73B5 anthocyanin 3-O-beta-glucosyltransferase, putative, expressed
Hung_BK_HHPZ7ZB01_(single)_contig_37314	-4.89804	3.6015	6.07972e-20	5.48609e-17	37	552	9	775	4	1007	1.2757	18.505	0.436261	20.7973	0.283156	31.127	gi|242066280|ref|XP_002454429.1| hypothetical protein SORBIDRAFT_04g030760 [Sorghum bicolor]	AT1G64970	2e-88	vitamin E biosynthesis	PF08241	VTE4 Cyclopropane-fatty-acyl-phospholipid synthase, putative, expressed
Hung_BK_HHPZ7ZB01_(single)_contig_18353	-4.87196	1.44775	1.95217e-15	7.70714e-13	6	115	2	145	3	251	0.20687	3.85521	0.0969468	3.8911	0.212367	7.75856	gi|255560820|ref|XP_002521423.1| Rotenone-insensitive NADH-ubiquinone oxidoreductase, mitochondrial precursor, putative [Ricinus communis]	AT1G07180	2e-113	reponse to light	PF07992,PF00070	NADH-ubiquinone oxidoreductase, mitochondrial precursor, putative, expressed
Hung_BK_HHPZ7ZB01_(single)_contig_4383	-4.85392	2.52751	1.27633e-17	8.06228e-15	13	298	6	337	5	456	0.448219	9.99003	0.29084	9.04345	0.353945	14.0952	gi|162461873|ref|NP_001105914.1| LOC732837 [Zea mays]	AT1G64970	4e-08	vitamin E biosynthesis	PF08241	VTE4 Cyclopropane-fatty-acyl-phospholipid synthase, putative, expressed
Hung_BK_HHPZ7ZB01_(single)_contig_21571	-4.77193	3.43807	7.88879e-19	6.22896e-16	38	346	2	765	9	985	1.31018	11.5992	0.0969468	20.5289	0.637102	30.4469	gi|255588641|ref|XP_002534670.1| Derlin-2, putative [Ricinus communis]			unknown
Hung_BK_HHPZ7ZB01_(single)_contig_25007	-4.69581	5.84963	4.55261e-17	2.59619e-14	8	1030	173	6588	102	3829	0.275827	34.5293	8.3859	176.79	7.22049	118.357	gi|255557799|ref|XP_002519929.1| heat-shock protein, putative [Ricinus communis]	AT4G10250	1e-58	chaperone	PF00011	hsp20/alpha crystallin family protein, putative, expressed
Hung_BK_HHPZ7ZB01_(single)_contig_32948	-4.572	3.62255	9.34645e-17	4.98385e-14	28	556	10	583	24	1168	0.965395	18.6391	0.484734	15.6449	1.69894	36.1036	gi|225425886|ref|XP_002270661.1| PREDICTED: uncharacterized protein LOC100259604 [Vitis vinifera]	AT3G48140	8e-42	senecsence	PF06522	Senescence-associated protein? in peroxisome/B12D protein, putative, expressed
Hung_BK_HHPZ7ZB01_(single)_contig_8034	-4.54289	5.94603	2.49237e-16	1.26338e-13	53	1513	106	3977	164	6260	1.82735	50.7212	5.13818	106.723	11.6094	193.5	gi|356522438|ref|XP_003529853.1| PREDICTED: probable E3 ubiquitin-protein ligase RNF144A-like [Glycine max]	AT3G14250	2e-85	protein degradation remove damaged CP	PF01485	E3 ligase protein binding protein, putative, expressed
Hung_BK_HHPZ7ZB01_(single)_contig_541	-4.5293	1.74148	5.55323e-15	2.11121e-12	10	155	2	150	5	314	0.344784	5.19616	0.0969468	4.02528	0.353945	9.70592	gi|255560820|ref|XP_002521423.1| Rotenone-insensitive NADH-ubiquinone oxidoreductase, mitochondrial precursor, putative [Ricinus communis]	AT1G07180	7e-135	response to light	PF07992,PF00070	ATNDI1 NADH-ubiquinone oxidoreductase, mitochondrial precursor, putative, expressed
Hung_BK_HHPZ7ZB01_(single)_contig_10739	-4.45357	4.97756	1.49622e-18	1.11697e-15	146	1315	4	1960	26	2746	5.03384	44.0835	0.193894	52.5969	1.84052	84.8804	gi|255588641|ref|XP_002534670.1| Derlin-2, putative [Ricinus communis]	AT4G29330	6e-92	drought	PF04511	Der1-like family domain containing protein, expressed
Hung_BK_HHPZ7ZB01_(single)_contig_35532	-4.42834	-0.67719	1.74547e-09	3.07585e-07	3	86	0	20	0	1	0.103435	2.88303	0	0.536703	0	0.0309106	gi|224062135|ref|XP_002300772.1| NAC domain protein, IPR003441 [Populus trichocarpa]	AT4G28530	3e-56	TR NAC	PF02365	no apical meristem protein, putative, expressed
Hung_BK_HHPZ7ZB01_(single)_contig_10776	-4.3889	5.17773	1.54956e-17	9.63991e-15	125	2001	48	2454	37	2413	4.3098	67.0807	2.32672	65.8535	2.6192	74.5872	gi|225466107|ref|XP_002266435.1| PREDICTED: uncharacterized protein LOC100263844 isoform 1 [Vitis vinifera]	AT2G35736	5e-18	unknown		expressed protein
Hung_BK_HHPZ7ZB01_(single)_contig_9433	-4.38019	4.04932	3.49448e-16	1.6492e-13	55	374	9	1314	34	1501	1.89631	12.5378	0.436261	35.2614	2.40683	46.3968	gi|242085154|ref|XP_002443002.1| hypothetical protein SORBIDRAFT_08g006200 [Sorghum bicolor]	AT5G23570	1e-19	TR	PF03470,PF03468	SGS3, leafbladeless1, putative, expressed
Hung_BK_HHPZ7ZB01_(single)_contig_32365	-4.3372	6.94383	3.34388e-16	1.63222e-13	179	2758	410	12522	174	8780	6.17163	92.458	19.8741	336.03	12.3173	271.395	gi|224056174|ref|XP_002298739.1| predicted protein [Populus trichocarpa]	AT2G15480	2e-148	metabolic process	PF00201	UGT73B5 anthocyanin 3-O-beta-glucosyltransferase, putative, expressed
Hung_BK_HHPZ7ZB01_(single)_contig_32551	-4.32929	0.663129	1.79883e-11	4.12615e-09	4	68	1	84	4	136	0.137914	2.2796	0.0484734	2.25415	0.283156	4.20384	gi|225441662|ref|XP_002277068.1| PREDICTED: NAC domain-containing protein 100-like [Vitis vinifera]	AT5G18270	7e-45	TR NAC	PF02365	no apical meristem protein, putative, expressed
Hung_BK_HHPZ7ZB01_(single)_contig_4104	-4.31358	3.94313	2.77023e-16	1.37039e-13	41	1308	29	785	21	735	1.41361	43.8488	1.40573	21.0656	1.48657	22.7193	gi|356523789|ref|XP_003530517.1| PREDICTED: uncharacterized protein LOC100800881 [Glycine max]			unknown
Hung_BK_HHPZ7ZB01_(single)_contig_38211	-4.29305	0.891458	2.01618e-13	6.31927e-11	10	141	1	132	0	69	0.344784	4.72682	0.0484734	3.54224	0	2.13283	gi|255548239|ref|XP_002515176.1| WRKY transcription factor, putative [Ricinus communis]	AT4G01720	2e-29	TR	PF03106	WRKY5, expressed
Hung_BK_HHPZ7ZB01_(single)_contig_1903	-4.20166	-2.31698	0.000133809	0.00729625	0	12	1	14	0	8	0	0.402283	0.0484734	0.375692	0	0.247285	gi|253761358|ref|XP_002489092.1| hypothetical protein SORBIDRAFT_0088s002240 [Sorghum bicolor]	ATMG00530	5e-18	unknown
Hung_BK_HHPZ7ZB01_(single)_contig_38630	-4.19569	5.74906	1.26657e-15	5.20043e-13	88	1704	243	6578	39	2298	3.0341	57.1242	11.779	176.522	2.76077	71.0325	gi|115455101|ref|NP_001051151.1| Os03g0729000 [Oryza sativa Japonica Group]	AT1G17870	2e-25	response o high light, heat and H2O2		EGY1 YELLOW-GREEN-LIKE 3 peptidase, M50 family, putative, expressed
Hung_BK_HHPZ7ZB01_(single)_contig_21653	-4.18768	8.48223	1.09105e-16	5.74328e-14	1540	15773	324	24068	522	27979	53.0967	528.767	15.7054	645.869	36.9519	864.847	gi|225437787|ref|XP_002273987.1| PREDICTED: ABC transporter B family member 11 [Vitis vinifera]	AT3G62150	0	transporter controlling auxin concentration	PF00664,PF00005	ABCB21 MDR-like ABC transporter, putative, expressed
Hung_BK_HHPZ7ZB01_(single)_contig_39704	-4.14584	3.81519	4.95825e-14	1.71076e-11	20	442	33	871	42	1315	0.689568	14.8174	1.59962	23.3734	2.97314	40.6474	gi|255553617|ref|XP_002517849.1| transcription factor, putative [Ricinus communis]	AT4G28500	8e-112	TR NAC	PF02365	no apical meristem protein, putative, expressed
Hung_BK_HHPZ7ZB01_(single)_contig_3695	-4.13956	5.65919	2.9342e-15	1.13656e-12	70	2146	214	3692	63	3706	2.41349	71.9416	10.3733	99.0754	4.45971	114.555	gi|224135807|ref|XP_002322165.1| predicted protein [Populus trichocarpa]	AT1G23550	4e-54	up by ER stress	PF12174	ADP ribosylation RCD1, putative, expressed
Hung_BK_HHPZ7ZB01_(single)_contig_8849	-4.06963	-2.4238	0.000258911	0.0127009	0	11	1	7	0	13	0	0.368759	0.0484734	0.187846	0	0.401838	gi|357455167|ref|XP_003597864.1| hypothetical protein MTR_2g103410 [Medicago truncatula]	AT1G80170	2e-66	cell wall	PF00295	Pectin lyase-like family polygalacturonase, putative, expressed
Hung_BK_HHPZ7ZB01_(single)_contig_18514	-4.06903	2.71449	4.69549e-13	1.39705e-10	12	173	13	321	21	715	0.413741	5.79958	0.630154	8.61409	1.48657	22.1011	gi|224109416|ref|XP_002315187.1| predicted protein [Populus trichocarpa]	AT1G07400	1e-53	chaperone	PF00011	hsp20/alpha crystallin family protein, putative, expressed
Hung_BK_HHPZ7ZB01_(single)_contig_40063	-3.98682	4.43963	2.47006e-14	8.89635e-12	66	1328	41	997	53	1636	2.27557	44.5193	1.98741	26.7547	3.75182	50.5697	gi|359475198|ref|XP_002282100.2| PREDICTED: DNA repair and recombination protein RAD54-like [Vitis vinifera]	AT3G19210	0	DNA repair	PF00176,PF00271	RAD54 a SWI2/SNF2 family of DNA-stimulated ATPases expressed protein
Hung_BK_HHPZ7ZB01_(single)_contig_30523	-3.96326	5.29097	5.15147e-15	1.97677e-12	159	1993	84	2657	58	2677	5.48206	66.8125	4.07177	71.301	4.10577	82.7476	gi|357157159|ref|XP_003577705.1| PREDICTED: pyruvate kinase, cytosolic isozyme-like isoform 2 [Brachypodium distachyon]	AT3G52990	3e-139	glycolysis, kinase	PF00224,PF02887	pyruvate kinase, putative, expressed
Hung_BK_HHPZ7ZB01_(single)_contig_20158	-3.95552	0.151575	3.36416e-09	5.56973e-07	2	60	2	78	4	60	0.0689568	2.01141	0.0969468	2.09314	0.283156	1.85463	gi|115465653|ref|NP_001056426.1| Os05g0580500 [Oryza sativa Japonica Group]	AT5G05490	6e-22	DNA repair meiosis	PF04825,PF04824	SYN1 Rad21 / Rec8 like protein, putative, expressed
Hung_BK_HHPZ7ZB01_(single)_contig_28303	-3.93899	2.46242	1.18237e-13	3.79273e-11	27	255	8	439	8	339	0.930916	8.54851	0.387787	11.7806	0.566313	10.4787	gi|224116320|ref|XP_002331953.1| predicted protein [Populus trichocarpa]	AT5G46070	3e-97	biotic stress	PF02841,PF02263	immune response GTP binding protein, putative, expressed
Hung_BK_HHPZ7ZB01_(single)_contig_26585	-3.93881	3.74384	3.80143e-14	1.35724e-11	51	812	25	801	27	855	1.7584	27.2211	1.21183	21.495	1.91131	26.4285	gi|225452310|ref|XP_002272446.1| PREDICTED: NAC domain-containing protein 8 [Vitis vinifera]	AT3G01600	8e-82	TR NAC	PF02365	no apical meristem protein, putative, expressed
Hung_BK_HHPZ7ZB01_(single)_contig_34435	-3.93648	-1.23598	1.93252e-06	0.000173627	0	13	2	56	1	7	0	0.435807	0.0969468	1.50277	0.0707891	0.216374	gi|224139046|ref|XP_002326754.1| predicted protein [Populus trichocarpa]	AT2G35585	2e-09	unknown		expressed protein
Hung_BK_HHPZ7ZB01_(single)_contig_19647	-3.91621	6.33189	8.76059e-16	3.70826e-13	515	3509	34	5016	94	6620	17.7564	117.634	1.6481	134.605	6.65418	204.628	gi|225463205|ref|XP_002267929.1| PREDICTED: protein SUPPRESSOR OF GENE SILENCING 3-like [Vitis vinifera]	AT5G23570	2e-27	TR	PF03470,PF03468	SGS3, leafbladeless1, putative, expressed
Hung_BK_HHPZ7ZB01_(single)_contig_36467	-3.85033	4.06093	2.554e-13	7.82572e-11	17	480	117	1961	9	780	0.586132	16.0913	5.67139	52.6238	0.637102	24.1103	gi|79332705|ref|NP_001032162.1| dehydrin Rab18 [Arabidopsis thaliana]	AT5G66400	5e-07	drought	PF00257	dehydrin family protein, expressed
Hung_BK_HHPZ7ZB01_(single)_contig_28825	-3.78889	5.22249	6.94759e-14	2.37717e-11	164	1790	83	2448	74	2686	5.65445	60.0072	4.02329	65.6925	5.23839	83.0258	gi|359482228|ref|XP_003632737.1| PREDICTED: pyruvate kinase, cytosolic isozyme-like [Vitis vinifera]	AT3G52990	1e-95	glycolysis, kinase	PF00224,PF02887	pyruvate kinase, putative, expressed
Hung_BK_HHPZ7ZB01_(single)_contig_2860	-3.78622	6.30018	2.36056e-13	7.3426e-11	272	3348	154	3964	244	7109	9.37812	112.237	7.4649	106.375	17.2725	219.743	gi|359476600|ref|XP_002269915.2| PREDICTED: endoribonuclease Dicer homolog 2-like [Vitis vinifera]	AT3G03300	0	TR dicer	PF03368,PF00271,PF00636,PF02170,PF00270	DCL2, putative, expressed
Hung_BK_HHPZ7ZB01_(single)_contig_2158	-3.78614	-0.40135	4.36248e-08	5.70443e-06	2	30	2	47	2	56	0.0689568	1.00571	0.0969468	1.26125	0.141578	1.73099	gi|226502674|ref|NP_001148064.1| nodulin-like protein [Zea mays]	AT2G30300	2e-41	unknown	PF06813	nodulin, putative, expressed
Hung_BK_HHPZ7ZB01_(single)_contig_17825	-3.77722	3.2035	3.39026e-12	8.86628e-10	16	194	42	856	23	686	0.551654	6.50357	2.03588	22.9709	1.62815	21.2047	gi|115453027|ref|NP_001050114.1| Os03g0351100 [Oryza sativa Japonica Group]	AT2G47890	1e-28	TR Zn finger	PF00643	CCT/B-box zinc finger protein, putative, expressed
Hung_BK_HHPZ7ZB01_(single)_contig_18873	-3.75374	-0.664792	5.41544e-07	5.49019e-05	1	37	1	43	3	29	0.0344784	1.24037	0.0484734	1.15391	0.212367	0.896407	gi|242034387|ref|XP_002464588.1| hypothetical protein SORBIDRAFT_01g021445 [Sorghum bicolor]			unknown
Hung_BK_HHPZ7ZB01_(single)_contig_30772	-3.75166	1.45243	6.68619e-11	1.42243e-08	7	146	7	128	9	213	0.241349	4.89444	0.339314	3.4349	0.637102	6.58395	gi|225428940|ref|XP_002263529.1| PREDICTED: N-acetyltransferase ESCO2 [Vitis vinifera]	AT4G31400	2e-86	required for growth and development		N-acetyltransferase ESCO2, putative, expressed
Hung_BK_HHPZ7ZB01_(single)_contig_33322	-3.60718	6.89336	7.52291e-13	2.19066e-10	481	4923	367	6259	293	10508	16.5841	165.037	17.7897	167.961	20.7412	324.808	gi|115459078|ref|NP_001053139.1| Os04g0486600 [Oryza sativa Japonica Group]	AT1G13440	0	Calvin cycle	PF00044,PF02800	GAPC glyceraldehyde-3-phosphate dehydrogenase, putative, expressed
Hung_BK_HHPZ7ZB01_(single)_contig_2867	-3.58607	6.67678	3.92897e-12	1.02101e-09	421	4278	158	6410	417	7971	14.5154	143.414	7.6588	172.013	29.5191	246.388	gi|359494293|ref|XP_003634755.1| PREDICTED: ABC transporter C family member 3-like [Vitis vinifera]	AT3G13080	0	transporter	PF00664,PF00005	ABCC3, ATMRP3 ABC transporter family protein, putative, expressed
Hung_BK_HHPZ7ZB01_(single)_contig_25663	-3.57522	0.413313	1.79603e-09	3.13966e-07	5	11	8	125	0	109	0.172392	0.368759	0.387787	3.3544	0	3.36925	gi|255545102|ref|XP_002513612.1| hevamine-A precursor, putative [Ricinus communis] GO: chitin catabolic process	AT5G24090	2e-99	response to stress	PF00704	CHITINASE A glycosyl hydrolase, putative, expressed
Hung_BK_HHPZ7ZB01_(single)_contig_3779	-3.57447	1.48554	6.76012e-11	1.43074e-08	13	99	9	155	5	251	0.448219	3.31883	0.436261	4.15945	0.353945	7.75856	gi|255546489|ref|XP_002514304.1| conserved hypothetical protein [Ricinus communis]	AT5G19650	1e-17	TR negative regulator	PF04844	OVATE FAMILY PROTEIN 8 plant-specific domain TIGR01568 family protein, expressed
Hung_BK_HHPZ7ZB01_(single)_contig_264	-3.56244	-1.13133	2.17416e-07	2.44572e-05	4	20	0	7	0	50	0.137914	0.670472	0	0.187846	0	1.54553	gi|255582685|ref|XP_002532121.1| conserved hypothetical protein [Ricinus communis]	AT5G57123	7e-28	unknown		expressed protein
Hung_BK_HHPZ7ZB01_(single)_contig_35639	-3.55704	0.754914	1.40039e-09	2.49994e-07	8	96	2	92	6	109	0.275827	3.21826	0.0969468	2.46884	0.424735	3.36925	gi|359479942|ref|XP_002270203.2| PREDICTED: BRCT domain-containing protein At4g02110-like [Vitis vinifera]; which is a transcription coactivator	AT4G02110	6e-89	DNA replication	PF00533	TOPBP1B - Similar to DNA replication protein TOPBP1 from, expressed
Hung_BK_HHPZ7ZB01_(single)_contig_5694	-3.54096	4.9819	1.41193e-12	3.76444e-10	193	707	49	2144	81	3016	6.65433	23.7012	2.3752	57.5346	5.73392	93.2263	gi|359473025|ref|XP_003631233.1| PREDICTED: uncharacterized protein LOC100266416 [Vitis vinifera]	AT1G61600	7e-66	unknown	PF06880	expressed protein
Hung_BK_HHPZ7ZB01_(single)_contig_20906	-3.50205	4.36328	1.34672e-10	2.69731e-08	42	794	23	225	136	2536	1.44809	26.6177	1.11489	6.03791	9.62732	78.3892	gi|225461021|ref|XP_002280983.1| PREDICTED: transmembrane protein 189 [Vitis vinifera]	AT4G27030	1e-100	lipid ox-red	PF10520	FAD4 carotenoid synthesis regulator CarF, putative, expressed
Hung_BK_HHPZ7ZB01_(single)_contig_10707	-3.50068	9.79342	1.34322e-10	2.69731e-08	25	3488	6322	125674	3335	41769	0.861959	116.93	306.449	3372.48	236.082	1291.1	gi|297835288|ref|XP_002885526.1| early light-inducable protein [Arabidopsis lyrata subsp. lyrata]	AT3G22840	2e-29	response to light	PF00504	ELIP1 early light-induced protein, chloroplast precursor, putative, expressed
Hung_BK_HHPZ7ZB01_(single)_contig_35548	-3.48075	3.92038	9.07968e-12	2.27319e-09	63	594	64	1201	33	994	2.17214	19.913	3.1023	32.229	2.33604	30.7251	gi|225436783|ref|XP_002268490.1| PREDICTED: zinc finger protein CONSTANS-LIKE 13-like isoform 1 [Vitis vinifera] COL13; Putative transcription factor. Does not affect flowering time.	AT2G47890	2e-23	TR Zn finger	PF00643	CCT/B-box zinc finger protein, putative, expressed
Hung_BK_HHPZ7ZB01_(single)_contig_34277	-3.47444	3.19666	1.64523e-11	3.83816e-09	44	410	24	488	27	752	1.51705	13.7447	1.16336	13.0956	1.91131	23.2448	gi|255547506|ref|XP_002514810.1| ATP binding protein, putative [Ricinus communis]	AT3G03300	7e-71	TR dicer	PF03368,PF00271,PF00636,PF02170,PF00270	DCL2, putative, expressed
Hung_BK_HHPZ7ZB01_(single)_contig_11604	-3.42255	4.69356	1.19129e-11	2.89427e-09	130	1198	78	1864	74	1657	4.48219	40.1612	3.78092	50.0208	5.23839	51.2188	gi|357128517|ref|XP_003565919.1| PREDICTED: uncharacterized protein LOC100834701 [Brachypodium distachyon]	AT5G46070	3e-69	biotic stress	PF02841,PF02263	immune response GTP binding protein, putative, expressed
Hung_BK_HHPZ7ZB01_(single)_contig_16550	-3.3618	2.48278	2.53472e-11	5.65614e-09	39	239	19	481	6	309	1.34466	8.01214	0.920995	12.9077	0.424735	9.55137	gi|168058063|ref|XP_001781030.1| predicted protein [Physcomitrella patens subsp. patens]	AT1G53910	1e-15	TR AP2	PF00847	Involved in oxygen sensing AP2 domain containing protein, expressed
Hung_BK_HHPZ7ZB01_(single)_contig_31701	-3.35231	4.08278	1.07876e-11	2.65226e-09	102	816	63	1242	29	1035	3.51679	27.3552	3.05382	33.3293	2.05288	31.9924	gi|224077052|ref|XP_002305110.1| predicted protein [Populus trichocarpa]	AT5G46070	4e-106	biotic stress	PF02841,PF02263	immune response GTP binding protein, putative, expressed
Hung_BK_HHPZ7ZB01_(single)_contig_8747	-3.31041	3.15356	1.81262e-09	3.14027e-07	15	271	30	334	55	945	0.517176	9.08489	1.4542	8.96295	3.8934	29.2105	gi|224110254|ref|XP_002315462.1| predicted protein [Populus trichocarpa]	AT4G16141	4e-09	TR Zn finger	PF00320	GATA17-LIKE expressed protein
Hung_BK_HHPZ7ZB01_(single)_contig_3974	-3.28499	2.08616	2.69073e-10	5.21127e-08	19	190	29	419	3	169	0.655089	6.36948	1.40573	11.2439	0.212367	5.22389	gi|255550239|ref|XP_002516170.1| hypothetical protein RCOM_0708150 [Ricinus communis]	AT5G21280	3e-24	unknown
Hung_BK_HHPZ7ZB01_(single)_contig_39717	-3.26387	1.52316	4.89073e-09	7.84408e-07	11	100	11	222	12	190	0.379262	3.35236	0.533207	5.95741	0.849469	5.87301	gi|297849980|ref|XP_002892871.1| ATPDR12/PDR12 [Arabidopsis lyrata subsp. lyrata]	AT1G15520	4e-16	ABA transporter	PF01061,PF08370,PF00005	RABIDOPSIS THALIANA ATP-BINDING CASSETTE G40 pleiotropic drug resistance protein, putative, expressed
Hung_BK_HHPZ7ZB01_(single)_contig_9176	-3.2633	5.50511	1.7713e-10	3.51341e-08	129	965	323	4417	109	3022	4.44771	32.3503	15.6569	118.531	7.71601	93.4118	gi|255556888|ref|XP_002519477.1| cytochrome P450, putative [Ricinus communis]	AT1G34540	9e-122	ox-red	PF00067	cytochrome P450, putative, expressed
Hung_BK_HHPZ7ZB01_(single)_contig_30972	-3.25725	-0.651538	1.37515e-06	0.000128909	3	33	2	28	2	46	0.103435	1.10628	0.0969468	0.751385	0.141578	1.42189	gi|224143809|ref|XP_002325082.1| predicted protein [Populus trichocarpa]	AT5G57690	2e-20	kinase	PF00609,PF00781	diacylglycerol (DAG) kinase, putative, expressed
Hung_BK_HHPZ7ZB01_(single)_contig_21487	-3.24273	2.03035	4.50324e-09	7.30824e-07	7	117	27	283	15	326	0.241349	3.92226	1.30878	7.59435	1.06184	10.0768	gi|308044319|ref|NP_001183940.1| ABRE binding protein [Zea mays] positive regulation of transcription, DNA-templated; response to ABA	AT3G19290	3e-16	TR bZIP	PF00170	bZIP transcription factor, putative, expressed
Hung_BK_HHPZ7ZB01_(single)_contig_35314	-3.21619	-1.16396	2.50696e-05	0.00162576	0	10	4	28	1	37	0	0.335236	0.193894	0.751385	0.0707891	1.14369	gi|255575461|ref|XP_002528632.1| conserved hypothetical protein [Ricinus communis]	AT2G36630	5e-18	transporter	PF01925	membrane protein, putative, expressed
Hung_BK_HHPZ7ZB01_(single)_contig_17351	-3.20652	1.98797	7.69034e-09	1.18261e-06	7	94	26	312	16	302	0.241349	3.15122	1.26031	8.37257	1.13263	9.33499	gi|255575677|ref|XP_002528738.1| DNA binding protein, putative [Ricinus communis]	AT2G36270	2e-15	TR bZIP	PF00170	bZIP transcription factor, putative, expressed
Hung_BK_HHPZ7ZB01_(single)_contig_33982	-3.17657	9.20595	2.59014e-10	5.04022e-08	3283	13128	1803	37753	2457	55493	113.193	440.098	87.3975	1013.11	173.929	1715.32	gi|225424859|ref|XP_002273830.1| PREDICTED: glutathione S-transferase U17 isoform 1 [Vitis vinifera]	AT1G10370	2e-93	ROS scavenging	PF02798,PF00043	glutathione S-transferase, putative, expressed
Hung_BK_HHPZ7ZB01_(single)_contig_6479	-3.16342	3.37803	2.94469e-11	6.53545e-09	92	761	26	607	14	479	3.17201	25.5114	1.26031	16.2889	0.991047	14.8062	gi|357168362|ref|XP_003581610.1| PREDICTED: uncharacterized protein LOC100840703 [Brachypodium distachyon]			unknown
Hung_BK_HHPZ7ZB01_(single)_contig_8835	-3.13491	1.89026	3.09394e-08	4.16505e-06	2	72	30	320	16	268	0.0689568	2.4137	1.4542	8.58725	1.13263	8.28404	gi|115441173|ref|NP_001044866.1| Os01g0859300 [Oryza sativa Japonica Group]	AT2G36270	4e-22	TR bZIP	PF00170	bZIP transcription factor, putative, expressed
Hung_BK_HHPZ7ZB01_(single)_contig_29616	-3.05687	7.26451	1.3977e-09	2.49994e-07	675	6739	697	8177	700	11979	23.2729	225.915	33.786	219.431	49.5524	370.278	gi|350539918|ref|NP_001234832.1| temperature-induced lipocalin' [Solanum lycopersicum]	AT5G58070	2e-64	response to stress	PF08212	OsTIL-1 Temperature-induced lipocalin-1, expressed
Hung_BK_HHPZ7ZB01_(single)_contig_15111	-3.02561	5.58985	8.25888e-09	1.2653e-06	181	1323	177	3173	308	3965	6.24059	44.3517	8.57979	85.148	21.803	122.56	gi|255578418|ref|XP_002530074.1| monoxygenase, putative [Ricinus communis] Cytochrome P450?	AT4G38540	2e-75	ox-red	PF01494	FAD/NAD(P)-binding oxidoreductase family protein expressed protein
Hung_BK_HHPZ7ZB01_(single)_contig_35832	-2.97317	1.29268	7.64399e-08	9.62744e-06	7	48	25	294	4	101	0.241349	1.60913	1.21183	7.88954	0.283156	3.12197	gi|359477214|ref|XP_002273031.2| PREDICTED: GDSL esterase/lipase At4g16230-like [Vitis vinifera]	AT2G23540	5e-125	lipid	PF00657	GDSL-like lipase/acylhydrolase, putative, expressed
Hung_BK_HHPZ7ZB01_(single)_contig_36858	-2.94067	4.96156	1.50804e-08	2.16498e-06	103	1136	133	675	202	3436	3.55127	38.0828	6.44696	18.1137	14.2994	106.209	gi|356517954|ref|XP_003527650.1| PREDICTED: snakin-2-like [Glycine max]; GA stimulated like partein and a cysteine-rich peptide with broad-spectrum antimicrobial activity in vitro	AT1G75750	3e-27	response to GA and BR	PF02704	GASR6 - Gibberellin-regulated GASA/GAST/Snakin family protein precursor, expressed
Hung_BK_HHPZ7ZB01_(single)_contig_38163	-2.9058	0.148719	8.57176e-06	0.000638744	0	34	7	114	9	41	0	1.1398	0.339314	3.05921	0.637102	1.26733	gi|224109416|ref|XP_002315187.1| predicted protein [Populus trichocarpa]	AT3G46230	1e-55	chaperone	PF00011	hsp20/alpha crystallin family protein, putative, expressed
Hung_BK_HHPZ7ZB01_(single)_contig_1694	-2.87129	0.583816	1.38785e-07	1.66619e-05	13	92	4	78	5	83	0.448219	3.08417	0.193894	2.09314	0.353945	2.56558	gi|225450599|ref|XP_002277956.1| PREDICTED: lon protease homolog, mitochondrial-like [Vitis vinifera]	AT5G26860	5e-76	protein degradation	PF00004,PF02190,PF05362	OsLonP3 - Putative Lon protease homologue, expressed
Hung_BK_HHPZ7ZB01_(single)_contig_8719	-2.8632	4.226	1.03686e-08	1.54248e-06	88	612	134	1105	65	1542	3.0341	20.5164	6.49544	29.6529	4.60129	47.6641	gi|115470933|ref|NP_001059065.1| Os07g0185300 [Oryza sativa Japonica Group]	AT4G27990	5e-27	CP nucleoid	PF02325	At YLMG1 YGGT family protein, putative, expressed
Hung_BK_HHPZ7ZB01_(single)_contig_37073	-2.85193	3.33742	1.58163e-07	1.85869e-05	28	170	50	610	76	956	0.965395	5.69901	2.42367	16.3695	5.37997	29.5505	gi|255576455|ref|XP_002529119.1| nitrate transporter, putative [Ricinus communis]	AT1G68570	6e-36	transporter oligopeptide	PF00854	peptide transporter PTR2, putative, expressed
Hung_BK_HHPZ7ZB01_(single)_contig_31089	-2.81063	3.29944	1.48754e-07	1.76523e-05	26	161	65	557	63	969	0.896438	5.3973	3.15077	14.9472	4.45971	29.9524	gi|15221439|ref|NP_177024.1| putative nitrite transporter [Arabidopsis thaliana]	AT1G68570	1e-108	transporter oligopeptide	PF00854	peptide transporter PTR2, putative, expressed
Hung_BK_HHPZ7ZB01_(single)_contig_37573	-2.80976	-0.239515	7.11256e-06	0.000540805	5	30	5	77	3	37	0.172392	1.00571	0.242367	2.06631	0.212367	1.14369	gi|225445190|ref|XP_002284205.1| PREDICTED: rac-like GTP-binding protein ARAC7 isoform 1 [Vitis vinifera]	AT4G28950	2e-122	ABA activated signalling pathway	PF00071	ARAC7/ROP9 ras-related protein, putative, expressed
Hung_BK_HHPZ7ZB01_(single)_contig_17100	-2.79797	1.28242	2.72409e-07	2.97469e-05	13	47	14	122	11	245	0.448219	1.57561	0.678628	3.27389	0.77868	7.57309	gi|293335543|ref|NP_001168094.1| uncharacterized protein LOC100381829 [Zea mays]			unknown
Hung_BK_HHPZ7ZB01_(single)_contig_14269	-2.78992	4.52546	6.43092e-10	1.19478e-07	301	1086	28	1151	45	1799	10.378	36.4066	1.35726	30.8873	3.18551	55.6081	gi|224142075|ref|XP_002324384.1| predicted protein [Populus trichocarpa]	AT1G13490	2e-12	unknown	PF06880	expressed protein
Hung_BK_HHPZ7ZB01_(single)_contig_8825	-2.77396	4.68377	3.83316e-08	5.04442e-06	86	1045	232	1670	97	1714	2.96514	35.0321	11.2458	44.8147	6.86654	52.9807	gi|242056217|ref|XP_002457254.1| hypothetical protein SORBIDRAFT_03g004130 [Sorghum bicolor]	AT2G36790	1e-134	metabolic process	PF00201	flavonol-3-O-glycoside-7-O-glucosyltransferase 1, putative, expressed
Hung_BK_HHPZ7ZB01_(single)_contig_26442	-2.77354	1.91566	3.53984e-08	4.71891e-06	36	85	16	279	10	299	1.24122	2.8495	0.775574	7.48701	0.707891	9.24226	gi|226498530|ref|NP_001148614.1| LOC100282230 precursor [Zea mays]	AT5G37690	6e-55	lipid	PF00657	GDSL-like lipase/acylhydrolase, putative, expressed
Hung_BK_HHPZ7ZB01_(single)_contig_18875	-2.77326	0.915904	1.13335e-06	0.00010898	5	86	13	76	11	149	0.172392	2.88303	0.630154	2.03947	0.77868	4.60568	gi|225424744|ref|XP_002266222.1| PREDICTED: serine/threonine-protein kinase PBS1 [Vitis vinifera]	AT1G24030	4e-109	kinase	PF00069	serine/threonine-protein kinase, putative, expressed
Hung_BK_HHPZ7ZB01_(single)_contig_19284	-2.7439	1.32754	1.09593e-08	1.61863e-06	37	34	6	226	0	191	1.2757	1.1398	0.29084	6.06475	0	5.90392	gi|225425563|ref|XP_002265947.1| PREDICTED: glycogenin-1 isoform 1 [Vitis vinifera]	AT1G60470	3e-81	response to oxidative stress drought and clod induced	PF01501	GOLS4 glycosyl transferase 8 domain containing protein, putative, expressed
Hung_BK_HHPZ7ZB01_(single)_contig_23625	-2.74117	1.85199	1.70458e-07	1.97707e-05	21	123	23	225	15	269	0.724046	4.1234	1.11489	6.03791	1.06184	8.31495	gi|219362631|ref|NP_001136764.1| uncharacterized protein LOC100216906 [Zea mays]	AT2G37650	2e-73	TR GRAS	PF03514	SCARECROW, putative, expressed
Hung_BK_HHPZ7ZB01_(single)_contig_25973	-2.73232	-0.7757	1.06876e-05	0.000772577	7	24	0	17	2	54	0.241349	0.804566	0	0.456198	0.141578	1.66917	gi|357153817|ref|XP_003576576.1| PREDICTED: uncharacterized protein LOC100845014 [Brachypodium distachyon]	AT5G55490	9e-87	pollen		GAMETE EXPRESSED PROTEIN 1 GEX1, putative, expressed
Hung_BK_HHPZ7ZB01_(single)_contig_6075	-2.72258	2.58301	1.89559e-07	2.17405e-05	41	190	8	123	47	677	1.41361	6.36948	0.387787	3.30073	3.32709	20.9265	gi|359490807|ref|XP_002272450.2| PREDICTED: uncharacterized protein LOC100255603 [Vitis vinifera]	AT5G53020	2e-57	unknown		expressed protein
Hung_BK_HHPZ7ZB01_(single)_contig_11470	-2.71912	2.96797	7.47151e-09	1.15763e-06	84	442	17	104	26	760	2.89618	14.8174	0.824048	2.79086	1.84052	23.492	gi|224099667|ref|XP_002311571.1| predicted protein [Populus trichocarpa]	AT1G14520	0	ox-red	PF05153	MYO-INOSITOL OXYGENASE 1 inositol oxygenase, putative, expressed
Hung_BK_HHPZ7ZB01_(single)_contig_31193	-2.69291	5.00441	5.1843e-09	8.28257e-07	386	1627	42	1270	116	2591	13.3087	54.5429	2.03588	34.0807	8.21154	80.0893	gi|224082688|ref|XP_002306796.1| predicted protein [Populus trichocarpa]	AT3G22830	1e-65	TR heat	PF00447	heat stress transcription factor, putative, expressed
Hung_BK_HHPZ7ZB01_(single)_contig_25500	-2.68599	3.71135	1.55667e-08	2.21928e-06	150	447	25	752	51	1071	5.17176	14.985	1.21183	20.18	3.61024	33.1052	gi|225431988|ref|XP_002279066.1| PREDICTED: calmodulin-like [Vitis vinifera]	AT5G49480	2e-13	salt induced	PF00036	EF hand family protein, putative, expressed
Hung_BK_HHPZ7ZB01_(single)_contig_21879	-2.669	3.9014	5.02285e-08	6.46499e-06	138	689	37	800	81	1052	4.75802	23.0977	1.79352	21.4681	5.73392	32.5179	gi|226491458|ref|NP_001143083.1| uncharacterized protein LOC100275557 [Zea mays]	AT4G21490	8e-165	ox-red	PF07992,PF00070	NAD(P)H dehydrogenase B3 (NDB3) NADH-ubiquinone oxidoreductase, mitochondrial precursor, putative, expressed
Hung_BK_HHPZ7ZB01_(single)_contig_13359	-2.61837	0.545792	3.83013e-06	0.000314522	7	44	11	74	7	123	0.241349	1.47504	0.533207	1.9858	0.495524	3.802	gi|242059267|ref|XP_002458779.1| hypothetical protein SORBIDRAFT_03g040160 [Sorghum bicolor]	AT2G38090	4e-14	TR MYB	PF00249	MYB family transcription factor, putative, expressed
Hung_BK_HHPZ7ZB01_(single)_contig_9833	-2.59602	0.308595	2.48672e-07	2.74468e-05	21	26	0	46	1	137	0.724046	0.871613	0	1.23442	0.0707891	4.23475	gi|224128742|ref|XP_002328955.1| predicted protein [Populus trichocarpa]			unknown
Hung_BK_HHPZ7ZB01_(single)_contig_36523	-2.58139	4.79951	3.07109e-08	4.1479e-06	341	1276	30	1052	132	2369	11.7571	42.7761	1.4542	28.2306	9.34416	73.2272	gi|225437154|ref|XP_002280618.1| PREDICTED: heat stress transcription factor A-6b [Vitis vinifera]	AT2G26150	3e-31	TR heat		heat stress transcription factor, putative, expressed
Hung_BK_HHPZ7ZB01_(single)_contig_12348	-2.57239	-0.904196	0.000237961	0.0118862	2	22	3	29	4	34	0.0689568	0.737519	0.14542	0.77822	0.283156	1.05096	gi|225451675|ref|XP_002276426.1| PREDICTED: uncharacterized protein LOC100253147 [Vitis vinifera]	AT5G47920	5e-29	unknown		expressed protein
Hung_BK_HHPZ7ZB01_(single)_contig_22097	-2.55432	3.36271	1.4643e-07	1.74775e-05	76	523	78	586	35	624	2.62036	17.5328	3.78092	15.7254	2.47762	19.2882	gi|359495323|ref|XP_002271119.2| PREDICTED: probable potassium transporter 13-like [Vitis vinifera]	AT2G30070	3e-177	K+	PF02705	potassium transporter, putative, expressed
Hung_BK_HHPZ7ZB01_(single)_contig_23976	-2.5417	2.13953	9.08547e-06	0.000669731	8	57	28	286	44	385	0.275827	1.91084	1.35726	7.67486	3.11472	11.9006	gi|255543280|ref|XP_002512703.1| Xyloglucan endotransglucosylase/hydrolase protein A precursor, putative [Ricinus communis]	AT5G13870	2e-102	cell wall	PF00722,PF06955	EXGT-A4, glycosyl hydrolases family 16, putative, expressed
Hung_BK_HHPZ7ZB01_(single)_contig_34874	-2.53824	1.67286	5.01764e-07	5.16339e-05	29	110	19	174	11	252	0.999873	3.68759	0.920995	4.66932	0.77868	7.78947	gi|224059326|ref|XP_002299827.1| predicted protein [Populus trichocarpa]	AT5G58900	2e-51	TR MYB	PF00249	MYB family transcription factor, putative, expressed
Hung_BK_HHPZ7ZB01_(single)_contig_28753	-2.52257	8.50594	1.27545e-07	1.55627e-05	2267	14675	4528	41824	382	7823	78.1625	491.959	219.488	1122.35	27.0414	241.813	gi|225434548|ref|XP_002277103.1| PREDICTED: asparagine synthetase [glutamine-hydrolyzing] [Vitis vinifera]	AT3G47340	0	response to sugar level	PF00733	ASN1 asparagine synthetase, putative, expressed
Hung_BK_HHPZ7ZB01_(single)_contig_36619	-2.52193	2.53198	1.2101e-06	0.000115547	37	216	29	247	40	488	1.2757	7.24109	1.40573	6.62829	2.83156	15.0844	gi|225448124|ref|XP_002262918.1| PREDICTED: uncharacterized protein LOC100249242 [Vitis vinifera]	AT1G09810	1e-86	unknown	PF04146	YT521-B-like family domain containing protein, expressed
Hung_BK_HHPZ7ZB01_(single)_contig_8937	-2.51791	5.42988	1.3972e-07	1.67252e-05	372	1932	255	2438	187	2903	12.826	64.7676	12.3607	65.4241	13.2376	89.7334	gi|356564518|ref|XP_003550500.1| PREDICTED: uncharacterized protein LOC100818519 [Glycine max]	AT1G61850	0	release FA for JA biosynthesis	PF01734,PF00514	involved in basal jasmonic acid biosynthesis by releasing the precursor fatty acid from membrane lipids. patatin-like phospholipase family protein, expressed
Hung_BK_HHPZ7ZB01_(single)_contig_27394	-2.51447	1.9572	2.72477e-06	0.000234329	21	120	28	296	24	236	0.724046	4.02283	1.35726	7.94321	1.69894	7.2949	gi|357494051|ref|XP_003617314.1| protease inhibitor [Medicago truncatula]	AT5G43580	3e-16	biotic stress	PF00280	PR-6 proteinase inhibitor family inhibitor I family protein, putative, expressed
Hung_BK_HHPZ7ZB01_(single)_contig_3684	-2.50906	0.175971	7.35907e-05	0.00429199	0	42	10	50	10	87	0	1.40799	0.484734	1.34176	0.707891	2.68922	gi|225424744|ref|XP_002266222.1| PREDICTED: serine/threonine-protein kinase PBS1 [Vitis vinifera]	AT1G24030	2e-62	kinase	PF00069	serine/threonine-protein kinase, putative, expressed
Hung_BK_HHPZ7ZB01_(single)_contig_15751	-2.49481	4.6905	1.32677e-05	0.00092962	45	684	105	1928	331	1618	1.55153	22.9301	5.08971	51.7382	23.4312	50.0133	gi|224096834|ref|XP_002310754.1| predicted protein [Populus trichocarpa]	AT3G50440	3e-30	JA	PF00561	methyl jasmonate esterase activity OsPOP4 - Putative Prolyl Oligopeptidase homologue, expressed
Hung_BK_HHPZ7ZB01_(single)_contig_28197	-2.48755	6.99687	7.18145e-08	9.07272e-06	1497	4777	458	5955	514	10866	51.6141	160.142	22.2008	159.803	36.3856	335.874	gi|242074322|ref|XP_002447097.1| hypothetical protein SORBIDRAFT_06g028510 [Sorghum bicolor]	AT1G31280	0	biotic stress	PF02170,PF02171,PF08699	ARGONAUTE 2 PAZ domain-containing protein, putative, expressed
Hung_BK_HHPZ7ZB01_(single)_contig_34850	-2.48542	2.95101	5.08144e-07	5.20296e-05	68	336	54	727	30	266	2.34453	11.2639	2.61756	19.5092	2.12367	8.22221	gi|115435240|ref|NP_001042378.1| Os01g0212400 [Oryza sativa Japonica Group]	AT1G53210	1e-161	Ca2+	PF01699	NCL sodium/calcium exchanger protein, putative, expressed
Hung_BK_HHPZ7ZB01_(single)_contig_2061	-2.46871	3.98404	1.51446e-07	1.79199e-05	154	1017	91	753	59	856	5.30967	34.0935	4.41108	20.2069	4.17656	26.4595	gi|356575351|ref|XP_003555805.1| PREDICTED: lon protease homolog 1, mitochondrial-like [Glycine max]	AT5G26860	0	protein degradation	PF00004,PF02190,PF05362	OsLonP3 - Putative Lon protease homologue, expressed
Hung_BK_HHPZ7ZB01_(single)_contig_37430	-2.46732	4.35844	3.40667e-07	3.61433e-05	141	1020	175	1105	80	1292	4.86145	34.1941	8.48284	29.6529	5.66313	39.9365	gi|224078858|ref|XP_002305656.1| predicted protein [Populus trichocarpa]			unknown
Hung_BK_HHPZ7ZB01_(single)_contig_1463	-2.46048	0.916288	5.2766e-06	0.000415042	16	60	13	176	8	83	0.551654	2.01141	0.630154	4.72299	0.566313	2.56558	gi|356572892|ref|XP_003554599.1| PREDICTED: isopenicillin N epimerase-like isoform 2 [Glycine max]	AT5G26600	7e-22	??	PF00266	Chloroplast Pyridoxal phosphate (PLP)-dependent transferases superfamily protein aminotransferase, putative, expressed
Hung_BK_HHPZ7ZB01_(single)_contig_741	-2.45689	-0.882168	0.000447947	0.0202113	2	21	4	47	4	19	0.0689568	0.703995	0.193894	1.26125	0.283156	0.587301	gi|219363363|ref|NP_001136493.1| uncharacterized protein LOC100216608 [Zea mays]	AT2G44580	2e-56	unknown	PF09724	protein binding protein, putative, expressed
Hung_BK_HHPZ7ZB01_(single)_contig_31960	-2.43834	5.90326	2.629e-06	0.00022773	113	576	904	7438	223	2470	3.89606	19.3096	43.82	199.6	15.786	76.3491	gi|225425914|ref|XP_002272065.1| PREDICTED: 25.3 kDa heat shock protein, chloroplastic [Vitis vinifera]	AT4G27670	2e-18	chaperone	PF00011	hsp20/alpha crystallin family protein, putative, expressed
Hung_BK_HHPZ7ZB01_(single)_contig_4762	-2.43185	3.95152	1.23317e-06	0.000117477	99	428	122	953	86	1204	3.41336	14.3481	5.91375	25.5739	6.08786	37.2163	gi|357136659|ref|XP_003569921.1| PREDICTED: uncharacterized protein LOC100843163 [Brachypodium distachyon]	AT2G35900	6e-28	unknown		mal d 1-associated protein, putative, expressed
Hung_BK_HHPZ7ZB01_(single)_contig_6647	-2.42947	3.53661	2.45484e-07	2.72415e-05	134	559	56	755	43	645	4.6201	18.7397	2.71451	20.2606	3.04393	19.9373	gi|255556802|ref|XP_002519434.1| conserved hypothetical protein [Ricinus communis]	AT3G53120	2e-18	protein transport	PF07200	VPS37-1 modifier of rudimentary protein, expressed
Hung_BK_HHPZ7ZB01_(single)_contig_11074	-2.42135	2.51148	8.54177e-06	0.000637667	33	141	14	179	62	592	1.13779	4.72682	0.678628	4.8035	4.38892	18.2991	gi|357113222|ref|XP_003558403.1| PREDICTED: type I inositol-1,4,5-trisphosphate 5-phosphatase CVP2-like [Brachypodium distachyon]	AT2G01900	5e-46	response to salt	PF03372	T5PTASE9 endonuclease/exonuclease/phosphatase family domain containing protein, expressed
Hung_BK_HHPZ7ZB01_(single)_contig_27131	-2.40754	6.22805	3.88056e-07	4.06458e-05	650	3181	558	4240	306	5109	22.4109	106.639	27.0482	113.781	21.6615	157.922	gi|357122624|ref|XP_003563015.1| PREDICTED: uncharacterized protein LOC100845875 [Brachypodium distachyon]	AT1G61850	0	release FA for JA biosynthesis	PF01734,PF00514	involved in basal jasmonic acid biosynthesis by releasing the precursor fatty acid from membrane lipids. patatin-like phospholipase family protein, expressed
Hung_BK_HHPZ7ZB01_(single)_contig_11706	-2.4052	5.02008	9.34397e-07	9.09133e-05	185	1405	326	1955	141	2028	6.3785	47.1006	15.8023	52.4628	9.98126	62.6867	gi|357127929|ref|XP_003565629.1| PREDICTED: F-box protein At4g09920-like [Brachypodium distachyon]	AT5G38590	1e-14	unknown	PF07723,PF08387	OsFBO11 - F-box and other domain containing protein, expressed
Hung_BK_HHPZ7ZB01_(single)_contig_23803	-2.40296	1.49275	3.02301e-06	0.00025487	24	162	16	122	15	171	0.827481	5.43082	0.775574	3.27389	1.06184	5.28571	gi|359475361|ref|XP_002282345.2| PREDICTED: probable receptor-like protein kinase At1g49730-like [Vitis vinifera]	AT3G19300	3e-109	kinase	PF00069	protein kinase domain containing protein, expressed
Hung_BK_HHPZ7ZB01_(single)_contig_8889	-2.37822	1.85651	1.47205e-05	0.00101411	13	131	27	144	31	302	0.448219	4.39159	1.30878	3.86426	2.19446	9.33499	gi|242085488|ref|XP_002443169.1| hypothetical protein SORBIDRAFT_08g014070 [Sorghum bicolor]	AT5G13200	3e-59	ABA responsive gene	PF02893	GER5 GRAM domain containing protein, expressed
Hung_BK_HHPZ7ZB01_(single)_contig_32535	-2.37503	1.03754	7.25601e-06	0.000550692	12	115	21	125	8	93	0.413741	3.85521	1.01794	3.3544	0.566313	2.87468	gi|224117528|ref|XP_002331697.1| predicted protein [Populus trichocarpa]	AT5G40840	2e-31	DNA repair meiosis	PF04824	Rad21 / Rec8 like protein, putative, expressed
Hung_BK_HHPZ7ZB01_(single)_contig_37192	-2.3715	7.56355	8.66408e-07	8.45522e-05	1875	7309	812	10175	1195	13849	64.647	245.024	39.3604	273.048	84.593	428.081	gi|225438420|ref|XP_002276166.1| PREDICTED: eukaryotic translation initiation factor 6-2 isoform 1 [Vitis vinifera]	AT3G55620	3e-151	TL	PF01912	eukaryotic translation initiation factor 6, putative, expressed
Hung_BK_HHPZ7ZB01_(single)_contig_29190	-2.36896	7.26688	4.55375e-06	0.000364469	810	2961	1118	9960	1233	12548	27.9275	99.2633	54.1933	267.278	87.283	387.866	gi|357118088|ref|XP_003560791.1| PREDICTED: microsomal glutathione S-transferase 3-like isoform 1 [Brachypodium distachyon]	AT1G65820	3e-64	ROS scavenging	PF01124	microsomal glutathione S-transferase 3, putative, expressed
Hung_BK_HHPZ7ZB01_(single)_contig_37261	-2.36379	7.01783	8.00282e-07	7.8798e-05	1009	5574	1292	11238	439	5186	34.7887	186.86	62.6276	301.574	31.0764	160.302	gi|225429195|ref|XP_002271890.1| PREDICTED: uncharacterized protein LOC100241185 [Vitis vinifera]	AT1G17870	0	response o high light, heat and H2O2		EGY1 YELLOW-GREEN-LIKE 3 peptidase, M50 family, putative, expressed
Hung_BK_HHPZ7ZB01_(single)_contig_4425	-2.36086	2.86999	7.64476e-07	7.58179e-05	85	401	23	247	40	539	2.93066	13.443	1.11489	6.62829	2.83156	16.6608	gi|225448564|ref|XP_002273838.1| PREDICTED: dehydration-responsive element-binding protein 2C-like [Vitis vinifera]	AT3G11020	4e-32	TR	PF00847	DREB2B AP2 domain containing protein, expressed
Hung_BK_HHPZ7ZB01_(single)_contig_9982	-2.33964	6.08751	3.54758e-06	0.000293669	30	845	1368	7476	87	3404	1.03435	28.3274	66.3116	200.62	6.15865	105.22	gi|224088780|ref|XP_002308537.1| predicted protein [Populus trichocarpa]	AT5G12020	1e-50	chaperone	PF00011	hsp20/alpha crystallin family protein, putative, expressed
Hung_BK_HHPZ7ZB01_(single)_contig_33133	-2.32772	5.09364	1.31024e-06	0.000123672	266	1364	316	2155	142	2151	9.17125	45.7262	15.3176	57.8298	10.0521	66.4887	gi|224085720|ref|XP_002307678.1| predicted protein [Populus trichocarpa]	AT1G04940	1e-76	TOC-TIC	PF09685	tic20, putative, expressed
Hung_BK_HHPZ7ZB01_(single)_contig_34943	-2.32768	7.0983	1.04602e-06	0.000101055	1426	4880	655	6846	807	10887	49.1662	163.595	31.7501	183.714	57.1268	336.523	gi|225429228|ref|XP_002263457.1| PREDICTED: heat shock 70 kDa protein, mitochondrial-like [Vitis vinifera]	AT5G09590	0	chaperone	PF00012	DnaK family protein, putative, expressed
Hung_BK_HHPZ7ZB01_(single)_contig_39839	-2.32414	1.85606	3.93322e-06	0.000321062	34	142	22	153	19	292	1.17226	4.76035	1.06641	4.10578	1.34499	9.02589	gi|224101241|ref|XP_002312197.1| dicer-like protein [Populus trichocarpa]	AT3G03300	1e-60	TR dicer	PF03368,PF00271,PF00636,PF02170,PF00270	DCL2, putative, expressed
Hung_BK_HHPZ7ZB01_(single)_contig_4963	-2.31995	0.775779	0.000206491	0.0105979	3	37	6	78	25	151	0.103435	1.24037	0.29084	2.09314	1.76973	4.6675	gi|224066779|ref|XP_002302211.1| predicted protein [Populus trichocarpa]			unknown
Hung_BK_HHPZ7ZB01_(single)_contig_21753	-2.29934	3.43875	1.58589e-06	0.000146326	109	418	76	610	48	762	3.75814	14.0129	3.68398	16.3695	3.39788	23.5539	gi|225440386|ref|XP_002267055.1| PREDICTED: scarecrow-like protein 9 [Vitis vinifera]	AT2G37650	4e-78	TR GRAS	PF03514	SCARECROW, putative, expressed
Hung_BK_HHPZ7ZB01_(single)_contig_4796	-2.29819	0.527909	0.000205494	0.0105732	3	18	16	179	12	42	0.103435	0.603424	0.775574	4.8035	0.849469	1.29824	gi|359487567|ref|XP_002277053.2| PREDICTED: GDSL esterase/lipase At1g09390-like [Vitis vinifera]	AT1G09390	2e-108	lipid	PF00657	GDSL-like lipase/acylhydrolase, putative, expressed
Hung_BK_HHPZ7ZB01_(single)_contig_3189	-2.29802	4.23826	3.73636e-06	0.000307437	112	512	204	1252	91	1359	3.86158	17.1641	9.88857	33.5976	6.44181	42.0075	gi|351725865|ref|NP_001237875.1| uncharacterized protein LOC100306121 [Glycine max]			unknown
Hung_BK_HHPZ7ZB01_(single)_contig_21161	-2.28609	2.01756	5.07769e-06	0.000402481	45	195	18	267	24	201	1.55153	6.5371	0.872521	7.16499	1.69894	6.21303	gi|225470674|ref|XP_002269391.1| PREDICTED: pentatricopeptide repeat-containing protein At2g13600-like [Vitis vinifera]	AT3G22690	8e-13	chlorophyll biosynthesis	PF01535	PPR/TPR-like tetratricopeptide-like helical, putative, expressed
Hung_BK_HHPZ7ZB01_(single)_contig_3050	-2.2717	1.45695	1.17028e-05	0.000835663	24	110	17	105	17	223	0.827481	3.68759	0.824048	2.81769	1.20341	6.89306	gi|224087478|ref|XP_002308177.1| predicted protein [Populus trichocarpa]	AT5G02090	5e-07	unknown		expressed protein
Hung_BK_HHPZ7ZB01_(single)_contig_19578	-2.26281	3.05203	4.44527e-06	0.000357178	81	319	50	491	50	546	2.79275	10.694	2.42367	13.1761	3.53945	16.8772	gi|356507860|ref|XP_003522681.1| PREDICTED: 26S proteasome non-ATPase regulatory subunit 11-like isoform 2 [Glycine max]	AT1G29150	3e-123	protein degradation	PF01399	proteasome subunit, putative, expressed
Hung_BK_HHPZ7ZB01_(single)_contig_2623	-2.25947	1.90707	2.22982e-06	0.000195585	53	198	17	264	13	159	1.82735	6.63767	0.824048	7.08448	0.920258	4.91478	gi|359491569|ref|XP_002280533.2| PREDICTED: uncharacterized protein LOC100266246 [Vitis vinifera]	ATMG01250	9e-06	TR? RdDs	PF00078	RNA-directed DNA polymerase, putative, expressed
Hung_BK_HHPZ7ZB01_(single)_contig_8129	-2.25427	1.0262	8.40911e-06	0.000630054	23	92	16	166	6	78	0.793003	3.08417	0.775574	4.45464	0.424735	2.41103	gi|297797065|ref|XP_002866417.1| zinc ion binding protein [Arabidopsis lyrata subsp. lyrata]	AT5G61120	2e-16	unknown		expressed protein
Hung_BK_HHPZ7ZB01_(single)_contig_35526	-2.24357	-1.04677	0.000805954	0.0327952	4	27	3	30	3	18	0.137914	0.905137	0.14542	0.805055	0.212367	0.55639	gi|242050124|ref|XP_002462806.1| hypothetical protein SORBIDRAFT_02g032310 [Sorghum bicolor]	AT2G17270	3e-49	transport response to salt stress	PF00153	PHT3;3 phosphate carrier protein, mitochondrial precursor, putative, expressed
Hung_BK_HHPZ7ZB01_(single)_contig_5750	-2.23619	5.33481	4.22246e-06	0.000341953	362	640	280	1736	253	4202	12.4812	21.4551	13.5726	46.5859	17.9096	129.886	gi|225458647|ref|XP_002284845.1| PREDICTED: uncharacterized protein LOC100254049 [Vitis vinifera]	AT1G45688	1e-94	unknown		expressed protein
Hung_BK_HHPZ7ZB01_(single)_contig_29573	-2.23483	2.70481	3.20768e-07	3.42979e-05	105	343	34	253	7	477	3.62023	11.4986	1.6481	6.7893	0.495524	14.7443	gi|225457863|ref|XP_002269120.1| PREDICTED: uncharacterized protein LOC100259118 [Vitis vinifera]	AT1G21390	3e-09	unknown		expressed protein
Hung_BK_HHPZ7ZB01_(single)_contig_11977	-2.22653	3.31464	4.3688e-06	0.000352414	87	473	83	498	50	636	2.99962	15.8567	4.02329	13.3639	3.53945	19.6591	gi|224142439|ref|XP_002324565.1| predicted protein [Populus trichocarpa]	AT1G80710	1e-114	response to ABA and drought	PF00400	DROUGHT SENSITIVE 1 WD domain, G-beta repeat domain containing protein, expressed
Hung_BK_HHPZ7ZB01_(single)_contig_7567	-2.21526	4.62102	8.39658e-06	0.000630054	193	576	217	1798	150	1683	6.65433	19.3096	10.5187	48.2496	10.6184	52.0225	gi|115451711|ref|NP_001049456.1| Os03g0230300 [Oryza sativa Japonica Group]	AT1G32230	3e-32	JA signalling pathway	PF00644,PF12174,PF02825	RCD1, putative, expressed
Hung_BK_HHPZ7ZB01_(single)_contig_13539	-2.18721	6.76908	1.04381e-05	0.00075587	711	2928	1121	6943	667	7881	24.5141	98.157	54.3387	186.317	47.2163	243.606	gi|255565025|ref|XP_002523505.1| apolipoprotein d, putative [Ricinus communis]	AT5G58070	1e-70	response to stress	PF08212	OsTIL-1 Temperature-induced lipocalin-1, expressed
Hung_BK_HHPZ7ZB01_(single)_contig_33159	-2.17534	3.39169	5.93089e-06	0.000460333	106	421	88	673	49	619	3.65471	14.1134	4.26566	18.0601	3.46867	19.1336	gi|224053410|ref|XP_002297805.1| predicted protein [Populus trichocarpa]	AT1G15520	7e-74	ABA transporter	PF01061,PF08370,PF00005	pleiotropic drug resistance protein, putative, expressed
Hung_BK_HHPZ7ZB01_(single)_contig_16180	-2.15966	2.12091	4.83586e-05	0.00291137	40	81	11	166	47	437	1.37914	2.71541	0.533207	4.45464	3.32709	13.5079	gi|225430790|ref|XP_002270563.1| PREDICTED: putative F-box protein At3g23950 [Vitis vinifera]	AT5G49610	1e-12	unknown	PF00646	OsFBX53 - F-box domain containing protein, expressed
Hung_BK_HHPZ7ZB01_(single)_contig_3001	-2.15532	2.06154	4.80457e-05	0.00289678	27	101	40	321	30	253	0.930916	3.38588	1.93894	8.61409	2.12367	7.82038	gi|225427354|ref|XP_002279625.1| PREDICTED: S-norcoclaurine synthase 1 [Vitis vinifera]	AT4G25310	5e-57	metabolic process	PF03171	flavonol synthase/flavanone 3-hydroxylase, putative, expressed
Hung_BK_HHPZ7ZB01_(single)_contig_39754	-2.14786	2.56068	1.15151e-05	0.00082369	66	245	35	322	36	381	2.27557	8.21328	1.69657	8.64092	2.54841	11.7769	gi|224098004|ref|XP_002311105.1| predicted protein [Populus trichocarpa]	AT1G29150	1e-90	protein degradation	PF01399	RPN6 proteasome subunit, putative, expressed
Hung_BK_HHPZ7ZB01_(single)_contig_10611	-2.10937	2.36318	0.000127583	0.00701261	43	77	30	613	53	159	1.48257	2.58132	1.4542	16.45	3.75182	4.91478	gi|225445565|ref|XP_002285328.1| PREDICTED: axial regulator YABBY 5 [Vitis vinifera] regulate SAM development; transcription factor activity	AT2G26580	4e-34	TR	PF04690	YABBY domain containing protein, putative, expressed
Hung_BK_HHPZ7ZB01_(single)_contig_19760	-2.10673	9.02773	1.68664e-05	0.00115036	4809	19007	3687	29561	3927	34888	165.807	637.183	178.721	793.274	277.989	1078.41	gi|255539693|ref|XP_002510911.1| enolase, putative [Ricinus communis]; conversion of 2-phosphoglycerate into phosphoenolpyruvate	AT2G36530	9e-120	response to ABA	PF03952,PF00113	ENO2 enolase, putative, expressed
Hung_BK_HHPZ7ZB01_(single)_contig_18912	-2.07431	3.54052	9.99884e-06	0.00072693	122	429	119	630	44	814	4.20636	14.3816	5.76833	16.9062	3.11472	25.1612	gi|224069559|ref|XP_002326373.1| predicted protein [Populus trichocarpa]	AT2G43630	2e-17	unknown		glycine-rich protein, putative, expressed
Hung_BK_HHPZ7ZB01_(single)_contig_7372	-2.0712	4.49736	3.48972e-05	0.00218089	157	677	218	1076	168	1807	5.41311	22.6955	10.5672	28.8746	11.8926	55.8554	gi|255575685|ref|XP_002528742.1| conserved hypothetical protein [Ricinus communis]	AT3G52740	5e-28	unknown		expressed protein
Hung_BK_HHPZ7ZB01_(single)_contig_30249	-2.06731	0.2115	0.00041508	0.0190422	11	24	8	100	9	60	0.379262	0.804566	0.387787	2.68352	0.637102	1.85463	gi|115458048|ref|NP_001052624.1| Os04g0386900 [Oryza sativa Japonica Group]	AT5G58280	9e-10	TR?	PF02362	B3 DNA binding domain containing protein, expressed
Hung_BK_HHPZ7ZB01_(single)_contig_30546	-2.05072	7.20643	1.43922e-05	0.000994829	1688	5915	1044	8363	924	9348	58.1995	198.292	50.6062	224.423	65.4091	288.952	gi|242079615|ref|XP_002444576.1| hypothetical protein SORBIDRAFT_07g023900 [Sorghum bicolor]	AT3G10500	5e-89	TR NAC	PF02365	No apical meristem protein, putative, expressed
Hung_BK_HHPZ7ZB01_(single)_contig_33882	-2.04436	1.49049	0.000917025	0.036591	4	21	21	194	42	217	0.137914	0.703995	1.01794	5.20602	2.97314	6.7076	gi|224075417|ref|XP_002304625.1| predicted protein [Populus trichocarpa]	AT5G13870	6e-14	cell wall	PF00722,PF06955	EXGT-A4, glycosyl hydrolases family 16, putative, expressed
Hung_BK_HHPZ7ZB01_(single)_contig_19668	-2.04371	9.05816	2.23778e-05	0.0014701	5555	21531	3672	29069	3920	33945	191.527	721.796	177.994	780.072	277.493	1049.26	gi|224136806|ref|XP_002322420.1| predicted protein [Populus trichocarpa]	AT2G36530	4e-115	response to ABA	PF03952,PF00113	ENO2 enolase, putative, expressed
Hung_BK_HHPZ7ZB01_(single)_contig_16361	-2.03653	2.15677	7.93137e-05	0.00458668	36	69	52	392	25	263	1.24122	2.31313	2.52062	10.5194	1.76973	8.12948	gi|224102563|ref|XP_002334160.1| predicted protein [Populus trichocarpa]	AT3G55700	2e-40	metabolic process	PF00201	UDP-glucoronosyl and UDP-glucosyl transferase domain containing protein, expressed
Hung_BK_HHPZ7ZB01_(single)_contig_31178	-2.03368	0.653588	3.5966e-05	0.00223993	25	86	10	98	4	66	0.861959	2.88303	0.484734	2.62985	0.283156	2.0401	gi|255550217|ref|XP_002516159.1| pentatricopeptide repeat-containing protein, putative [Ricinus communis]	AT2G26280	5e-22	DNA repair	PF08590,PF01713	CID7 smr domain containing protein, expressed
Hung_BK_HHPZ7ZB01_(single)_contig_34810	-2.03323	6.28892	2.55847e-05	0.00164911	709	2095	822	5156	440	5333	24.4452	70.2319	39.8451	138.362	31.1472	164.846	gi|224088631|ref|XP_002308505.1| predicted protein [Populus trichocarpa]	AT5G20910	8e-124	TR?? Zn finger	PF00097	zinc finger, C3HC4 type domain containing protein, expressed
Hung_BK_HHPZ7ZB01_(single)_contig_39625	-2.01746	0.390638	0.000145939	0.00788438	20	48	2	54	10	101	0.689568	1.60913	0.0969468	1.4491	0.707891	3.12197	gi|224105055|ref|XP_002313669.1| predicted protein [Populus trichocarpa]	AT3G07350	8e-09	unknown	PF04720	plant-specific domain TIGR01615 family protein, expressed
Hung_BK_HHPZ7ZB01_(single)_contig_24632	-2.01738	5.67413	9.26223e-05	0.00531142	346	1016	407	2450	507	4491	11.9295	34.06	19.7287	65.7462	35.8901	138.819	gi|359483512|ref|XP_002267222.2| PREDICTED: GDSL esterase/lipase At5g45910-like [Vitis vinifera]	AT5G45910	3e-63	lipid	PF00657	GDSL-like lipase/acylhydrolase, putative, expressed
Hung_BK_HHPZ7ZB01_(single)_contig_36369	-2.00924	3.96165	0.00016295	0.00863298	108	389	94	839	182	1184	3.72366	13.0407	4.5565	22.5147	12.8836	36.5981	gi|297599757|ref|NP_001047758.2| Os02g0684100 [Oryza sativa Japonica Group]	AT3G45070	4e-80	flavonoids metabolism	PF00685	SULT202B1 sulfotransferase domain containing protein with sulfating activity toward flavonoids, expressed
Hung_BK_HHPZ7ZB01_(single)_contig_32543	-2.00654	0.491573	0.000781222	0.0321083	5	42	15	78	14	94	0.172392	1.40799	0.727101	2.09314	0.991047	2.90559	gi|255562462|ref|XP_002522237.1| serine-threonine protein kinase, plant-type, putative [Ricinus communis]	AT4G18760	7e-70	receptor for immune response	PF00560	RLP51, SNC2, leucine rich repeat family protein, putative, expressed
Hung_BK_HHPZ7ZB01_(single)_contig_22616	-2.00246	3.48942	0.000113733	0.00635329	63	376	125	717	93	664	2.17214	12.6049	6.05917	19.2408	6.58339	20.5246	gi|359496005|ref|XP_002264471.2| PREDICTED: trehalose-phosphate phosphatase-like [Vitis vinifera]	AT5G51460	1e-40	sugar mediated signalling	PF02358	TPPA trehalose-phosphate phosphatase-like CPuORF23 - conserved peptide uORF-containing transcript, expressed
Hung_BK_HHPZ7ZB01_(single)_contig_17822	-1.99447	0.384278	0.00021163	0.0107674	17	45	8	101	8	60	0.586132	1.50856	0.387787	2.71035	0.566313	1.85463	gi|359475217|ref|XP_002284970.2| PREDICTED: uncharacterized protein LOC100267475 [Vitis vinifera]	AT2G03500	3e-07	TR MYB	PF00249	MYB family transcription factor, putative, expressed
Hung_BK_HHPZ7ZB01_(single)_contig_12150	-1.99423	2.31942	0.000247728	0.0122696	24	155	43	213	55	391	0.827481	5.19616	2.08436	5.71589	3.8934	12.086	gi|224082588|ref|XP_002306754.1| predicted protein [Populus trichocarpa]	AT5G17230	0	carotenoid, ABA	PF00494	PSY the rate-limiting enzyme in the carotenoid biosynthetic pathway phytoene synthase, chloroplast precursor, putative, expressed
Hung_BK_HHPZ7ZB01_(single)_contig_22357	-1.98645	2.8944	3.18469e-06	0.000266314	147	573	18	230	24	366	5.06832	19.209	0.872521	6.17209	1.69894	11.3133	gi|359476165|ref|XP_002283141.2| PREDICTED: LRR receptor-like serine/threonine-protein kinase GSO1-like [Vitis vinifera]	ATMG00810	2e-11	unknown	PF07727	expressed protein
Hung_BK_HHPZ7ZB01_(single)_contig_10064	-1.98565	5.38293	2.54059e-05	0.00164016	486	2039	287	1917	284	2574	16.7565	68.3546	13.9119	51.443	20.1041	79.5638	gi|255580752|ref|XP_002531197.1| Protein grpE, putative [Ricinus communis]	AT4G26780	5e-70	chaperone	PF01025	co-chaperone GrpE protein, putative, expressed
Hung_BK_HHPZ7ZB01_(single)_contig_23896	-1.98229	1.91326	0.000121249	0.00670038	32	108	48	395	19	108	1.10331	3.62055	2.32672	10.5999	1.34499	3.33834	gi|357145323|ref|XP_003573603.1| PREDICTED: SET domain-containing protein 4-like [Brachypodium distachyon];class V-like SAM-binding methyltransferase superfamily			unknown
Hung_BK_HHPZ7ZB01_(single)_contig_14224	-1.97316	2.1357	0.000229587	0.011524	22	73	62	379	30	247	0.758524	2.44722	3.00535	10.1705	2.12367	7.63491	gi|255573431|ref|XP_002527641.1| Flavonol synthase/flavanone 3-hydroxylase, putative [Ricinus communis]	AT4G25300	2e-39	flavonoids biosynthesis, ox-red	PF03171	2-oxoglutarate (2OG) and Fe(II)-dependent oxygenase naringenin,2-oxoglutarate 3-dioxygenase, putative, expressed
Hung_BK_HHPZ7ZB01_(single)_contig_21499	-1.97192	1.24378	0.000225193	0.0113311	17	109	27	166	16	93	0.586132	3.65407	1.30878	4.45464	1.13263	2.87468	gi|115459096|ref|NP_001053148.1| Os04g0488100 [Oryza sativa Japonica Group]	AT3G59550	4e-07	DNA repair	PF04825,PF04824	Rad21 / Rec8 like protein, putative, expressed
Hung_BK_HHPZ7ZB01_(single)_contig_29630	-1.97034	3.6839	4.37485e-05	0.00266905	135	526	120	780	77	724	4.65458	17.6334	5.81681	20.9314	5.45076	22.3793	gi|115476212|ref|NP_001061702.1| Os08g0384500 [Oryza sativa Japonica Group]	AT1G15520	9e-117	ABA transporter	PF01061,PF08370,PF00005	pleiotropic drug resistance protein, putative, expressed
Hung_BK_HHPZ7ZB01_(single)_contig_8984	-1.9688	3.88668	4.16385e-05	0.00256322	164	487	121	738	96	1102	5.65445	16.326	5.86528	19.8044	6.79575	34.0635	gi|359473751|ref|XP_003631355.1| PREDICTED: uncharacterized protein LOC100852520 [Vitis vinifera]	AT5G43260	1e-43	chaperone		chaperone protein dnaJ-related drought-induced protein 1, putative, expressed
Hung_BK_HHPZ7ZB01_(single)_contig_30014	-1.96707	0.769386	0.000288192	0.0139047	16	58	10	46	16	153	0.551654	1.94437	0.484734	1.23442	1.13263	4.72932	gi|224069585|ref|XP_002303005.1| predicted protein [Populus trichocarpa]	AT3G25400	7e-09	unknown	PF03819	MazG nucleotide pyrophosphohydrolase domain containing protein, expressed
Hung_BK_HHPZ7ZB01_(single)_contig_16920	-1.96622	0.384325	0.00021163	0.0107674	9	55	21	76	3	71	0.310305	1.8438	1.01794	2.03947	0.212367	2.19465	gi|224072232|ref|XP_002303664.1| predicted protein [Populus trichocarpa]	AT4G24010	3e-36	cell wall	PF03552	CSLE6 - cellulose synthase-like family E, expressed
Hung_BK_HHPZ7ZB01_(single)_contig_25063	-1.9612	4.99578	4.47181e-05	0.00271609	332	1135	309	2139	194	1798	11.4468	38.0493	14.9783	57.4004	13.7331	55.5772	gi|357140043|ref|XP_003571582.1| PREDICTED: putative pleiotropic drug resistance protein 7-like [Brachypodium distachyon]	AT1G15520	0	ABA transporter	PF01061,PF08370,PF00005	pleiotropic drug resistance protein, putative, expressed
Hung_BK_HHPZ7ZB01_(single)_contig_2430	-1.95707	3.15459	6.77329e-07	6.78304e-05	224	558	6	184	5	682	7.72316	18.7062	0.29084	4.93767	0.353945	21.081	gi|115440451|ref|NP_001044505.1| Os01g0794800 [Oryza sativa Japonica Group]	AT1G32940	1e-138	cell wall	PF05922,PF00082,PF02225	OsSub59 - Putative Subtilisin homologue, expressed
Hung_BK_HHPZ7ZB01_(single)_contig_4904	-1.92597	2.51479	0.000115379	0.00641046	62	298	38	294	48	286	2.13766	9.99003	1.84199	7.88954	3.39788	8.84043	gi|225439172|ref|XP_002268452.1| PREDICTED: uncharacterized protein LOC100267301 [Vitis vinifera]	AT5G17780	1e-103	fatty acid accumulation	PF00561	hydrolase, alpha/beta fold family domain containing protein, expressed
Hung_BK_HHPZ7ZB01_(single)_contig_25090	-1.92349	2.15397	6.62037e-05	0.00389994	48	141	52	239	18	319	1.65496	4.72682	2.52062	6.41361	1.2742	9.86047	gi|225446463|ref|XP_002275319.1| PREDICTED: NAC domain-containing protein 8 [Vitis vinifera]	AT4G28500	5e-104	TR NAC	PF02365	no apical meristem protein, putative, expressed
Hung_BK_HHPZ7ZB01_(single)_contig_9947	-1.9199	4.56966	2.32839e-05	0.00152232	327	946	219	1374	94	1458	11.2744	31.7133	10.6157	36.8715	6.65418	45.0676	gi|226492589|ref|NP_001142500.1| uncharacterized protein LOC100274732 [Zea mays]	AT4G39235	3e-20	unknown		expressed protein
Hung_BK_HHPZ7ZB01_(single)_contig_9099	-1.91978	0.571669	0.000241072	0.0119978	16	71	17	105	6	55	0.551654	2.38017	0.824048	2.81769	0.424735	1.70008	gi|225441345|ref|XP_002274624.1| PREDICTED: uncharacterized protein LOC100245305 [Vitis vinifera]	AT2G41450	8e-21	metabolic process	PF00533,PF00583	acetyltransferase, GNAT family, putative, expressed
Hung_BK_HHPZ7ZB01_(single)_contig_37597	-1.90162	1.13595	0.000637207	0.0271401	20	70	11	122	26	141	0.689568	2.34665	0.533207	3.27389	1.84052	4.35839	gi|356539557|ref|XP_003538264.1| PREDICTED: respiratory burst oxidase homolog protein F-like [Glycine max]	AT1G64060	3e-92	biotic stress, ABA acitvated signalling pathway	PF08022,PF08414,PF08030,PF01794	RBOHF respiratory burst oxidase, putative, expressed
Hung_BK_HHPZ7ZB01_(single)_contig_19554	-1.89781	9.95108	0.000222552	0.0112396	6500	23979	10087	53242	9584	74889	224.109	803.862	488.951	1428.76	678.443	2314.86	gi|255587307|ref|XP_002534222.1| myo-inositol-1 phosphate synthase, putative [Ricinus communis]	AT2G22240	0	reponse to heat, H2O2, high light	PF01658,PF07994	inositol-3-phosphate synthase, putative, expressed
Hung_BK_HHPZ7ZB01_(single)_contig_38691	-1.8976	-0.791582	0.00121044	0.0453877	10	18	2	32	3	38	0.344784	0.603424	0.0969468	0.858725	0.212367	1.1746	gi|357506897|ref|XP_003623737.1| Ankyrin repeat and zinc finger domain-containing protein [Medicago truncatula]			unknown
Hung_BK_HHPZ7ZB01_(single)_contig_24695	-1.89443	-0.41777	0.00122005	0.0456646	5	38	10	29	4	44	0.172392	1.2739	0.484734	0.77822	0.283156	1.36007	gi|115477619|ref|NP_001062405.1| Os08g0544400 [Oryza sativa Japonica Group]	AT1G66950	2e-56	ABA transporter	PF01061,PF08370,PF00005	pleiotropic drug resistance protein, putative, expressed
Hung_BK_HHPZ7ZB01_(single)_contig_20504	-1.89106	1.07446	0.000208563	0.0106545	26	85	14	66	15	168	0.896438	2.8495	0.678628	1.77112	1.06184	5.19298	gi|224116466|ref|XP_002331904.1| predicted protein [Populus trichocarpa]	AT3G47570	1e-50	kinase	PF00069,PF00560,PF08263	receptor kinase, putative, expressed
Hung_BK_HHPZ7ZB01_(single)_contig_18519	-1.88601	0.144235	0.00102688	0.0399648	13	47	5	76	11	45	0.448219	1.57561	0.242367	2.03947	0.77868	1.39098	gi|255584617|ref|XP_002533032.1| multidrug resistance-associated protein 2, 6 (mrp2, 6), abc-transoprter, putative [Ricinus communis]	AT3G13090	1e-09	transporter	PF00664,PF00005	ABCC6, ATMRP8 ABC transporter family protein, putative, expressed
Hung_BK_HHPZ7ZB01_(single)_contig_15609	-1.87846	1.69584	0.000330607	0.0157476	33	140	22	189	31	165	1.13779	4.6933	1.06641	5.07185	2.19446	5.10025	gi|357139785|ref|XP_003571458.1| PREDICTED: meiotic recombination protein SPO11-2-like [Brachypodium distachyon]	AT1G63990	8e-174	DNA replication	PF04406	OsTOP6A2 - Topoisomerase 6 subunit A homolog 2, expressed
Hung_BK_HHPZ7ZB01_(single)_contig_11452	-1.87399	1.34798	0.000250411	0.0123133	33	63	20	204	17	134	1.13779	2.11199	0.969468	5.47437	1.20341	4.14202	gi|356547529|ref|XP_003542164.1| PREDICTED: uncharacterized protein LOC100786367 [Glycine max]			unknown
Hung_BK_HHPZ7ZB01_(single)_contig_32435	-1.87169	0.484668	0.00132948	0.0488695	10	53	12	105	15	54	0.344784	1.77675	0.581681	2.81769	1.06184	1.66917	gi|357494883|ref|XP_003617730.1| Multidrug resistance protein ABC transporter family [Medicago truncatula]	AT3G13080	2e-34	transporter	PF00664,PF00005	ABCC3, ATMRP3 ABC transporter family protein, putative, expressed
Hung_BK_HHPZ7ZB01_(single)_contig_12196	-1.8701	4.39184	2.73018e-05	0.00175428	371	1033	61	671	137	1541	12.7915	34.6299	2.95688	18.0064	9.69811	47.6332	gi|225446347|ref|XP_002272559.1| PREDICTED: uncharacterized protein LOC100262522 [Vitis vinifera]	AT5G42110	1e-06	unknown		expressed protein
Hung_BK_HHPZ7ZB01_(single)_contig_23031	-1.86097	2.25568	0.000375003	0.017477	39	211	44	288	45	227	1.34466	7.07348	2.13283	7.72853	3.18551	7.0167	gi|224080379|ref|XP_002306118.1| dihydrofolate reductase-thymidylate synthase [Populus trichocarpa]; one-carbon metabolic process	AT2G16370	2e-92	one carbon ox-red	PF00303,PF00186	THY-1 bifunctional dihydrofolate reductase-thymidylate synthase, putative, expressed
Hung_BK_HHPZ7ZB01_(single)_contig_15305	-1.86041	0.584964	0.000687754	0.0289329	13	54	20	132	8	47	0.448219	1.81027	0.969468	3.54224	0.566313	1.4528	gi|357118058|ref|XP_003560776.1| PREDICTED: sodium/hydrogen exchanger 4-like [Brachypodium distachyon]	AT5G55470	1e-83	transporter	PF00999	transporter, monovalent cation:proton antiporter-2 family, putative, expressed
Hung_BK_HHPZ7ZB01_(single)_contig_38795	-1.85773	3.06356	0.000113885	0.00635329	83	483	95	477	49	324	2.86171	16.1919	4.60497	12.8004	3.46867	10.015	gi|242080155|ref|XP_002444846.1| hypothetical protein SORBIDRAFT_07g029180 [Sorghum bicolor]	AT5G64300	0	riboflavin biosynthesis	PF00926,PF00925	riboflavin biosynthesis protein ribAB, chloroplast precursor, putative, expressed
Hung_BK_HHPZ7ZB01_(single)_contig_898	-1.84889	4.40462	0.000139235	0.007562	248	674	185	1421	156	1215	8.55064	22.5949	8.96758	38.1328	11.0431	37.5564	gi|225454791|ref|XP_002274077.1| PREDICTED: ATPase family AAA domain-containing protein 3-B [Vitis vinifera]	AT3G03060	8e-76	unknown cell wall	PF12037,PF00004	AAA-type ATPase family protein, putative, expressed
Hung_BK_HHPZ7ZB01_(single)_contig_35708	-1.84757	0.775175	0.000446673	0.0201982	11	72	28	86	7	101	0.379262	2.4137	1.35726	2.30782	0.495524	3.12197	gi|225452406|ref|XP_002273842.1| PREDICTED: uncharacterized protein LOC100247330 [Vitis vinifera]	AT5G62960	8e-38	unknown		expressed protein
Hung_BK_HHPZ7ZB01_(single)_contig_18117	-1.84147	2.95249	0.000555348	0.0240274	44	169	85	390	80	610	1.51705	5.66549	4.12024	10.4657	5.66313	18.8555	gi|255542494|ref|XP_002512310.1| Gibberellin receptor GID1, putative [Ricinus communis]	AT5G27320	3e-90	GA	PF07859	gibberellin receptor GID1L2, putative, expressed
Hung_BK_HHPZ7ZB01_(single)_contig_35038	-1.83525	2.5058	0.000199565	0.0103068	54	240	66	302	36	327	1.86183	8.04566	3.19924	8.10422	2.54841	10.1078	gi|225454007|ref|XP_002280748.1| PREDICTED: DNA repair protein RAD51 homolog 3 [Vitis vinifera]	AT2G45280	2e-140	DNA repair	PF08423	DNA repair protein Rad51, putative, expressed
Hung_BK_HHPZ7ZB01_(single)_contig_10339	-1.83396	6.71192	6.2105e-05	0.00368493	1561	4611	737	6162	648	5609	53.8207	154.577	35.7249	165.358	45.8713	173.377	gi|115435842|ref|NP_001042679.1| Os01g0266500 [Oryza sativa Japonica Group]	AT4G02860	9e-90	metabolic process	PF02567	amino acids racemase phenazine biosynthesis protein, putative, expressed
Hung_BK_HHPZ7ZB01_(single)_contig_14729	-1.82624	5.1985	0.000343833	0.0162269	171	995	617	2774	241	1923	5.8958	33.356	29.9081	74.4408	17.0602	59.441	gi|224128932|ref|XP_002329002.1| predicted protein [Populus trichocarpa]	AT5G16490	3e-27	pollen tube growth	PF00786	interaction with GTP-bound Rop1 P21-Rho-binding domain containing protein, putative, expressed
Hung_BK_HHPZ7ZB01_(single)_contig_10221	-1.82187	4.93998	0.00019047	0.00987438	315	1165	333	2248	218	1363	10.8607	39.055	16.1416	60.3255	15.432	42.1311	gi|255557303|ref|XP_002519682.1| Calcyclin-binding protein, putative [Ricinus communis]	AT1G30070	3e-91	plastid TR pTAC?	PF04969,PF05002,PF09032	HSP20-like SGS domain containing protein, expressed
Hung_BK_HHPZ7ZB01_(single)_contig_35301	-1.81963	4.60854	0.000226993	0.0114077	267	1048	168	1182	236	1465	9.20573	35.1327	8.14353	31.7192	16.7062	45.284	gi|225441449|ref|XP_002279533.1| PREDICTED: DNA polymerase delta small subunit [Vitis vinifera]	AT2G42120	0	DNA replication	PF04042	POLD2 - Putative DNA polymerase delta complex subunit, expressed
Hung_BK_HHPZ7ZB01_(single)_contig_29566	-1.81812	7.688	6.59062e-06	0.000505802	5065	9846	303	8804	603	14190	174.633	330.073	14.6874	236.257	42.6858	438.621	gi|351723695|ref|NP_001237032.1| ferritin-3, chloroplastic [Glycine max]; intracellular protein that stores iron	AT3G56090	8e-69	protect cells from ROS	PF00210	FER3, ferritins are essential to protect cells against oxidative damage, ferritin-1, chloroplast precursor, putative, expressed
Hung_BK_HHPZ7ZB01_(single)_contig_2976	-1.81698	5.46403	0.000132849	0.00725351	539	1733	457	3530	268	1684	18.5838	58.0964	22.1523	94.7281	18.9715	52.0534	gi|255575369|ref|XP_002528587.1| DNA binding protein, putative [Ricinus communis]	AT5G03720	3e-27	TR? HSF	PF00447	HSF-type DNA-binding domain containing protein, expressed
Hung_BK_HHPZ7ZB01_(single)_contig_33883	-1.81458	1.06876	0.000316	0.0151219	29	121	8	32	19	155	0.999873	4.05635	0.387787	0.858725	1.34499	4.79114	gi|225437221|ref|XP_002275262.1| PREDICTED: F-box/LRR-repeat protein 17 [Vitis vinifera]	AT3G54650	1e-36	uniquitination	PF00646	F BOX-LIKE17 Leucine Rich Repeat family protein, expressed
Hung_BK_HHPZ7ZB01_(single)_contig_35714	-1.81205	2.71701	0.000930269	0.0369757	38	138	75	486	70	379	1.31018	4.62625	3.6355	13.0419	4.95524	11.7151	gi|115458316|ref|NP_001052758.1| Os04g0415100 [Oryza sativa Japonica Group]	AT5G04820	2e-17	TR negative regulator	PF04844	OFP13 DUF623 domain containing protein, expressed
Hung_BK_HHPZ7ZB01_(single)_contig_31036	-1.81111	3.05051	0.000428033	0.0195708	89	170	62	552	82	554	3.06858	5.69901	3.00535	14.813	5.80471	17.1245	gi|356513345|ref|XP_003525374.1| PREDICTED: uncharacterized protein LOC100784242 [Glycine max]	AT1G01490	5e-20	transporter	PF00403	heavy metal transport/detoxification protein, putative, expressed
Hung_BK_HHPZ7ZB01_(single)_contig_23663	-1.8072	3.58191	0.00121172	0.0453943	43	234	142	793	145	775	1.48257	7.84452	6.88322	21.2803	10.2644	23.9557	gi|356563646|ref|XP_003550072.1| PREDICTED: uncharacterized oxidoreductase yoxD-like [Glycine max]	AT3G50560	2e-68	ox-red	PF00106	oxidoreductase, short chain dehydrogenase/reductase family domain containing protein, expressed
Hung_BK_HHPZ7ZB01_(single)_contig_14413	-1.79287	3.54002	0.000261086	0.012777	149	314	84	723	99	758	5.13728	10.5264	4.07177	19.4018	7.00812	23.4302	gi|225423955|ref|XP_002282387.1| PREDICTED: uncharacterized protein LOC100268142 [Vitis vinifera]	AT1G13360	2e-11	unknown		expressed protein
Hung_BK_HHPZ7ZB01_(single)_contig_3995	-1.78946	2.00025	0.000144915	0.00783932	55	135	38	144	20	331	1.89631	4.52568	1.84199	3.86426	1.41578	10.2314	gi|225425944|ref|XP_002268279.1| PREDICTED: uncharacterized protein LOC100251079 [Vitis vinifera]			unknown
Hung_BK_HHPZ7ZB01_(single)_contig_20160	-1.78872	4.89055	0.000913913	0.0365023	185	405	258	1384	378	2636	6.3785	13.5771	12.5061	37.1399	26.7583	81.4803	gi|359483512|ref|XP_002267222.2| PREDICTED: GDSL esterase/lipase At5g45910-like [Vitis vinifera]	AT1G28600	4e-35	lipid	PF00657	GDSL-like lipase/acylhydrolase, putative, expressed
Hung_BK_HHPZ7ZB01_(single)_contig_29625	-1.78847	4.07892	0.000272774	0.0132542	172	611	161	812	142	1137	5.93028	20.4829	7.80422	21.7902	10.0521	35.1453	gi|224125398|ref|XP_002319576.1| predicted protein [Populus trichocarpa]	AT3G05120	9e-49	GA	PF07859	gibberellin receptor GID1L2, putative, expressed
Hung_BK_HHPZ7ZB01_(single)_contig_10484	-1.78753	5.01249	0.000146962	0.0079292	374	1566	382	2376	176	1077	12.8949	52.4979	18.5168	63.7604	12.4589	33.2907	gi|255575369|ref|XP_002528587.1| DNA binding protein, putative [Ricinus communis]			unknown
Hung_BK_HHPZ7ZB01_(single)_contig_7597	-1.78129	2.40593	9.62834e-05	0.00550599	97	262	26	305	30	254	3.3444	8.78318	1.26031	8.18473	2.12367	7.85129	gi|297610014|ref|NP_001064026.2| Os10g0106900 [Oryza sativa Japonica Group]			unknown
Hung_BK_HHPZ7ZB01_(single)_contig_19779	-1.78092	1.77	0.00127875	0.0474722	19	72	50	321	29	133	0.655089	2.4137	2.42367	8.61409	2.05288	4.11111	gi|356525098|ref|XP_003531164.1| PREDICTED: probable inositol transporter 2-like isoform 1 [Glycine max]	AT1G30220	4e-82	transporter	PF00083	transporter family protein, putative, expressed
Hung_BK_HHPZ7ZB01_(single)_contig_15366	-1.77963	6.26877	0.000245653	0.0121815	737	2148	985	5037	504	4736	25.4106	72.0087	47.7463	135.169	35.6777	146.393	gi|359473299|ref|XP_003631286.1| PREDICTED: glutathione S-transferase U17 [Vitis vinifera]	AT1G10370	1e-26	ROS scavenging	PF02798,PF00043	glutathione S-transferase, putative, expressed
Hung_BK_HHPZ7ZB01_(single)_contig_12947	-1.77053	4.15702	0.000709302	0.0297479	109	472	222	1052	174	1164	3.75814	15.8231	10.7611	28.2306	12.3173	35.9799	gi|358345859|ref|XP_003636992.1| 3-ketoacyl-CoA reductase [Medicago truncatula]	AT3G50560	8e-27	ox-red	PF00106	oxidoreductase, short chain dehydrogenase/reductase family domain containing protein, expressed
Hung_BK_HHPZ7ZB01_(single)_contig_2044	-1.7636	3.35462	0.000104283	0.00589773	172	417	58	394	65	752	5.93028	13.9793	2.81146	10.5731	4.60129	23.2448	gi|115476228|ref|NP_001061710.1| Os08g0386800 [Oryza sativa Japonica Group]	AT4G27940	1e-57	transport	PF00153	ATMTM1 mitochondrial carrier protein, putative, expressed
Hung_BK_HHPZ7ZB01_(single)_contig_38866	-1.75426	2.19899	0.000444253	0.0201109	55	125	36	187	40	378	1.89631	4.19045	1.74504	5.01818	2.83156	11.6842	gi|225425946|ref|XP_002273614.1| PREDICTED: uncharacterized protein LOC100257993 [Vitis vinifera]	AT2G02070	1e-26	TR Zn finger		ZOS9-17 - C2H2 zinc finger protein, expressed
Hung_BK_HHPZ7ZB01_(single)_contig_26680	-1.75253	1.76483	0.000425281	0.0194667	38	121	43	227	18	173	1.31018	4.05635	2.08436	6.09158	1.2742	5.34753	gi|359474115|ref|XP_003631403.1| PREDICTED: cellulose synthase-like protein G3-like [Vitis vinifera]	AT4G24000	6e-81	cell wall	PF03552	CSLE6 - cellulose synthase-like family E, expressed
Hung_BK_HHPZ7ZB01_(single)_contig_4131	-1.7513	4.91398	0.000177962	0.00934392	401	1355	325	2333	168	1007	13.8258	45.4245	15.7539	62.6064	11.8926	31.127	gi|359481977|ref|XP_002277338.2| PREDICTED: heat stress transcription factor A-3-like [Vitis vinifera]	AT5G03720	4e-36	TR? HSF	PF00447	HSF-type DNA-binding domain containing protein, expressed
Hung_BK_HHPZ7ZB01_(single)_contig_3206	-1.75023	2.41818	0.000487346	0.0216324	52	174	66	335	37	305	1.79288	5.8331	3.19924	8.98978	2.6192	9.42773	gi|357141032|ref|XP_003572052.1| PREDICTED: protein notum homolog [Brachypodium distachyon]	AT5G26670	2e-47	cell wall	PF03283	pectinacetylesterase domain containing protein, expressed
Hung_BK_HHPZ7ZB01_(single)_contig_4452	-1.74869	4.6222	0.000249097	0.0122824	304	879	247	1550	171	1356	10.4814	29.4672	11.9729	41.5945	12.1049	41.9147	gi|356543350|ref|XP_003540124.1| PREDICTED: ATPase family AAA domain-containing protein 3-B-like [Glycine max]	AT3G03060	0	unknown cell wall	PF12037,PF00004	AAA-type ATPase family protein, putative, expressed
Hung_BK_HHPZ7ZB01_(single)_contig_23036	-1.7457	3.75284	0.000443764	0.0201109	109	294	203	908	84	870	3.75814	9.85593	9.8401	24.3663	5.94628	26.8922	gi|357123821|ref|XP_003563606.1| PREDICTED: uncharacterized protein LOC100823661 [Brachypodium distachyon]	AT1G42990	3e-22	TR bZIP	PF07716	bZIP transcription factor domain containing protein, expressed
Hung_BK_HHPZ7ZB01_(single)_contig_18510	-1.74213	4.81469	0.0011121	0.0424761	198	347	252	1296	351	2537	6.82672	11.6327	12.2153	34.7784	24.847	78.4201	gi|242048534|ref|XP_002462013.1| hypothetical protein SORBIDRAFT_02g012580 [Sorghum bicolor]	AT5G23950	2e-37	unknown	PF00168	C2 domain containing protein, putative, expressed
Hung_BK_HHPZ7ZB01_(single)_contig_29413	-1.72734	4.53313	0.000486455	0.0216162	220	1098	247	1292	204	1076	7.58524	36.8089	11.9729	34.671	14.441	33.2598	gi|357505741|ref|XP_003623159.1| hypothetical protein MTR_7g065150 [Medicago truncatula]	AT3G55646	8e-08	unknown		expressed protein
Hung_BK_HHPZ7ZB01_(single)_contig_35342	-1.72724	3.74157	0.000157724	0.00843463	218	553	80	504	94	968	7.51629	18.5385	3.87787	13.5249	6.65418	29.9214	gi|18417093|ref|NP_567790.1| manganese tracking factor for mitochondrial SOD2 [Arabidopsis thaliana]	AT4G27940	4e-29	transport	PF00153	ATMTM1 mitochondrial carrier protein, putative, expressed
Hung_BK_HHPZ7ZB01_(single)_contig_8475	-1.7262	0.974737	0.000402964	0.0186112	29	89	22	125	7	86	0.999873	2.9836	1.06641	3.3544	0.495524	2.65831	gi|186488901|ref|NP_001117432.1| RING/FYVE/PHD zinc finger-containing protein [Arabidopsis thaliana]	AT1G43770	3e-09	TR PHD finger	PF00628	PHD-finger family protein, expressed
Hung_BK_HHPZ7ZB01_(single)_contig_123	-1.72479	0.65577	0.000723677	0.0300606	23	63	18	135	6	45	0.793003	2.11199	0.872521	3.62275	0.424735	1.39098	gi|255567373|ref|XP_002524666.1| Cytochrome c oxidase polypeptide Vc-2, putative [Ricinus communis]			unknown
Hung_BK_HHPZ7ZB01_(single)_contig_32653	-1.72142	0.363108	0.00079679	0.0325465	13	69	20	63	4	59	0.448219	2.31313	0.969468	1.69062	0.283156	1.82372	gi|359495323|ref|XP_002271119.2| PREDICTED: probable potassium transporter 13-like [Vitis vinifera]	AT1G70300	3e-16	transporter	PF02705	potassium transporter, putative, expressed
Hung_BK_HHPZ7ZB01_(single)_contig_37841	-1.71852	6.40469	0.000615863	0.0262856	743	2389	949	4545	786	5786	25.6174	80.0878	46.0013	121.966	55.6402	178.849	gi|242067673|ref|XP_002449113.1| hypothetical protein SORBIDRAFT_05g005300 [Sorghum bicolor]	AT4G23420	1e-72	ox-red	PF00106	oxidoreductase, short chain dehydrogenase/reductase family domain containing family, expressed
Hung_BK_HHPZ7ZB01_(single)_contig_35353	-1.71784	5.26144	0.000231353	0.0115985	525	1679	317	1792	287	2322	18.1011	56.2861	15.3661	48.0886	20.3165	71.7744	gi|225441724|ref|XP_002283060.1| PREDICTED: chaperone protein dnaJ 6 [Vitis vinifera]	AT3G12170	7e-99	chaperone	PF00226	heat shock protein DnaJ, putative, expressed
Hung_BK_HHPZ7ZB01_(single)_contig_6700	-1.71212	4.86861	0.000799647	0.0326045	261	1227	296	1922	299	1226	8.99886	41.1334	14.3481	51.5772	21.1659	37.8964	gi|357164616|ref|XP_003580112.1| PREDICTED: uncharacterized protein LOC100834372 [Brachypodium distachyon]	AT4G13550	1e-167	lipid metabolism	PF00168,PF01764	lipase class 3 family protein, putative, expressed
Hung_BK_HHPZ7ZB01_(single)_contig_4833	-1.71157	4.42493	0.000345639	0.0162935	276	805	173	947	182	1472	9.51603	26.9865	8.3859	25.4129	12.8836	45.5004	gi|255558600|ref|XP_002520325.1| signal peptidase I, putative [Ricinus communis]	AT3G24590	7e-28	protein maturation	PF10502	PLSP1 signal peptide processing peptidase, putative, expressed
Hung_BK_HHPZ7ZB01_(single)_contig_26646	-1.70592	7.00243	0.00136625	0.0499081	693	2862	1832	10130	1285	6395	23.8935	95.9445	88.8033	271.84	90.964	197.673	gi|225425573|ref|XP_002267500.1| PREDICTED: 1,4-Dihydroxy-2-naphthoyl-CoA synthase, peroxisomal [Vitis vinifera]gene name is menB.This protein is involved in the pathway menaquinone biosynthesis, which is part of Quinol/quinone metabolism.	AT1G60550	1e-168	vitamin E biosynthesis	PF00378	DHNS, ECHID enoyl-CoA hydratase/isomerase family protein, putative, expressed
Hung_BK_HHPZ7ZB01_(single)_contig_35194	-1.69579	5.04139	0.000398901	0.0184442	368	1087	407	2070	218	1861	12.688	36.4401	19.7287	55.5488	15.432	57.5246	gi|225447153|ref|XP_002275443.1| PREDICTED: probable tyrosine-protein phosphatase At1g05000 isoform 1 [Vitis vinifera]	AT1G05000	9e-90	protein modification	PF03162	tyrosine phosphatase family protein, putative, expressed
Hung_BK_HHPZ7ZB01_(single)_contig_29046	-1.68962	8.08358	0.000203114	0.0104723	4018	10828	2533	13912	1660	16571	138.534	362.993	122.783	373.331	117.51	512.219	gi|225437447|ref|XP_002272357.1| PREDICTED: 60S ribosomal protein L19-2 [Vitis vinifera]	AT4G02230	1e-84	TL	PF01280	60S ribosomal protein L19-3, putative, expressed
Hung_BK_HHPZ7ZB01_(single)_contig_19627	-1.68334	8.3962	0.000483853	0.0215597	3547	11885	3849	16829	2680	21760	122.295	398.428	186.574	451.609	189.715	672.614	gi|255550415|ref|XP_002516258.1| proteasome subunit alpha type, putative [Ricinus communis]	AT2G05840	5e-157	protein degradation	PF00227,PF10584	PAA2 20S proteasome subunit peptidase, T1 family, putative, expressed
Hung_BK_HHPZ7ZB01_(single)_contig_34951	-1.67505	4.31899	0.000692098	0.0290858	214	598	211	1075	175	1316	7.37837	20.0471	10.2279	28.8478	12.3881	40.6783	gi|225431749|ref|XP_002269805.1| PREDICTED: protein FAM136A [Vitis vinifera]	AT2G31725	2e-70	unknown	PF05811	expressed protein
Hung_BK_HHPZ7ZB01_(single)_contig_36311	-1.66514	3.65907	0.00065749	0.0279461	109	475	205	858	72	577	3.75814	15.9237	9.93705	23.0246	5.09682	17.8354	gi|225448285|ref|XP_002271130.1| PREDICTED: uncharacterized protein LOC100266352 [Vitis vinifera]	AT1G78160	5e-100	TL	PF00806	PUMILIO 7, PUF domain proteins regulate both mRNA stability and translation, pumilio-family RNA binding repeat domain containing protein, expressed
Hung_BK_HHPZ7ZB01_(single)_contig_30191	-1.66509	3.78047	0.00080672	0.0327952	150	499	164	1073	108	516	5.17176	16.7283	7.94964	28.7941	7.64522	15.9499	gi|297811237|ref|XP_002873502.1| hypothetical protein ARALYDRAFT_909087 [Arabidopsis lyrata subsp. lyrata]	AT5G11260	2e-22	TR bZIP	PF00170	bZIP transcription factor domain containing protein, expressed
Hung_BK_HHPZ7ZB01_(single)_contig_13558	-1.66292	2.39295	0.000356027	0.0167255	71	343	58	256	29	182	2.44796	11.4986	2.81146	6.8698	2.05288	5.62573	gi|224055964|ref|XP_002298707.1| predicted protein [Populus trichocarpa]	AT5G64300	7e-37	riboflavin biosynthesis	PF00926,PF00925	riboflavin biosynthesis protein ribAB, chloroplast precursor, putative, expressed
Hung_BK_HHPZ7ZB01_(single)_contig_27111	-1.66072	3.56889	0.000510322	0.0224001	133	450	146	551	80	770	4.58562	15.0856	7.07712	14.7862	5.66313	23.8011	gi|224114668|ref|XP_002339508.1| predicted protein [Populus trichocarpa]	AT5G07440	0	ox-red, response to salt stress	PF02812,PF00208	GDH2 glutamate dehydrogenase protein, putative, expressed
Hung_BK_HHPZ7ZB01_(single)_contig_16302	-1.66031	1.6917	0.000698728	0.0293344	52	158	9	76	34	235	1.79288	5.29673	0.436261	2.03947	2.40683	7.26399	gi|225443341|ref|XP_002264568.1| PREDICTED: uncharacterized protein LOC100241102 [Vitis vinifera]	AT5G54470	6e-16	TR Zn finger		B-box zinc finger family protein, putative, expressed
Hung_BK_HHPZ7ZB01_(single)_contig_22014	-1.65374	6.18187	0.000485245	0.0215858	849	2674	868	3984	507	4257	29.2721	89.6421	42.0749	106.911	35.8901	131.586	gi|225426846|ref|XP_002276758.1| PREDICTED: uncharacterized protein LOC100251323 [Vitis vinifera]	AT4G11740	5e-100	transport	PF00789	SAY1 UBX domain-containing protein, putative, expressed
Hung_BK_HHPZ7ZB01_(single)_contig_7279	-1.63934	2.78726	0.000265284	0.0129516	145	299	27	421	45	335	4.99936	10.0236	1.30878	11.2976	3.18551	10.355	gi|115485657|ref|NP_001067972.1| Os11g0516000 [Oryza sativa Japonica Group]	AT5G23670	0	sphingosine biosynthesis	PF00155	LONG CHAIN BASE2 serine palmitoyltransferase 2, putative, expressed
Hung_BK_HHPZ7ZB01_(single)_contig_27359	-1.63381	4.69822	0.000503214	0.0222166	370	1157	237	1520	198	1220	12.757	38.7868	11.4882	40.7895	14.0162	37.7109	gi|115487464|ref|NP_001066219.1| Os12g0161500 [Oryza sativa Japonica Group]	AT1G43770	1e-33	TR PHD finger	PF00628	PHD-finger family protein, expressed
Hung_BK_HHPZ7ZB01_(single)_contig_9916	-1.63187	1.27326	3.60056e-05	0.00223993	73	152	2	62	1	154	2.51692	5.09558	0.0969468	1.66378	0.0707891	4.76023	gi|115445477|ref|NP_001046518.1| Os02g0270200 [Oryza sativa Japonica Group]	AT4G10530	3e-44	cell wall	PF05922,PF00082,PF02225	OsSub59 - Putative Subtilisin homologue, expressed
Hung_BK_HHPZ7ZB01_(single)_contig_4630	-1.63139	4.03628	0.000500362	0.0221622	216	543	189	842	105	1080	7.44733	18.2033	9.16147	22.5952	7.43286	33.3834	gi|255588184|ref|XP_002534526.1| conserved hypothetical protein [Ricinus communis]	AT1G24095	6e-65	ox-red	PF04134	thiol-disulphide oxidoreductase DCC, putative, expressed
Hung_BK_HHPZ7ZB01_(single)_contig_10685	-1.63062	8.14023	0.0012902	0.0477676	2069	11153	3760	14826	2727	15343	71.3358	373.888	182.26	397.858	193.042	474.261	gi|356559384|ref|XP_003547979.1| PREDICTED: uncharacterized hydrolase yugF-like [Glycine max]	AT4G36530	5e-145	fatty acid accumulation	PF00561	hydrolase, alpha/beta fold family domain containing protein, expressed
Hung_BK_HHPZ7ZB01_(single)_contig_29210	-1.6254	5.93237	0.0011848	0.0446299	452	1533	1055	4700	412	3002	15.5842	51.3916	51.1394	126.125	29.1651	92.7936	gi|224116330|ref|XP_002317271.1| predicted protein [Populus trichocarpa]	AT4G21320	3e-134	heat tolerance	PF02679	HSA32 phosphosulfolactate synthase-related protein, putative, expressed
Hung_BK_HHPZ7ZB01_(single)_contig_36011	-1.62233	5.59578	0.000974604	0.0383665	617	1004	390	2384	490	3801	21.2732	33.6577	18.9046	63.975	34.6867	117.491	gi|242045734|ref|XP_002460738.1| hypothetical protein SORBIDRAFT_02g034110 [Sorghum bicolor]	AT3G21780	1e-61	response to ABA	PF00201	UGT71B6 UDP-glucoronosyl and UDP-glucosyl transferase domain containing protein, expressed
Hung_BK_HHPZ7ZB01_(single)_contig_26844	-1.60828	4.53716	0.000139723	0.00757844	511	1435	80	820	139	1217	17.6185	48.1063	3.87787	22.0048	9.83968	37.6182	gi|363807958|ref|NP_001241944.1| uncharacterized protein LOC100810000 [Glycine max]	AT2G40300	1e-67	protect cells from ROS	PF00210	FERRITIN 4 ferritin-1, chloroplast precursor, putative, expressed
Hung_BK_HHPZ7ZB01_(single)_contig_37687	-1.60369	4.24565	0.000516324	0.022601	279	724	196	976	124	1140	9.61947	24.2711	9.50079	26.1911	8.77785	35.2381	gi|225432236|ref|XP_002270713.1| PREDICTED: uncharacterized protein At3g17611 [Vitis vinifera]	AT3G17611	2e-100	proteolysis	PF00641	RBL10, RBL14, OsRhmbd3 - Putative Rhomboid homologue, expressed
Hung_BK_HHPZ7ZB01_(single)_contig_36782	-1.60014	6.12725	0.00119549	0.0449501	756	2108	771	3740	656	4475	26.0657	70.6677	37.373	100.364	46.4376	138.325	gi|242088149|ref|XP_002439907.1| hypothetical protein SORBIDRAFT_09g022280 [Sorghum bicolor]	AT5G54680	6e-48	TR bHLH	PF00010	basic helix-loop-helix DND-binding domain containing protein, expressed
Hung_BK_HHPZ7ZB01_(single)_contig_18539	-1.59881	0.763849	0.0013646	0.0499081	24	79	21	95	8	77	0.827481	2.64836	1.01794	2.54934	0.566313	2.38011	gi|225441345|ref|XP_002274624.1| PREDICTED: uncharacterized protein LOC100245305 [Vitis vinifera]	AT2G41450	2e-51	metabolic process	PF00533,PF00583	acetyltransferase, GNAT family, putative, expressed
Hung_BK_HHPZ7ZB01_(single)_contig_38214	-1.59698	1.63132	0.000724078	0.0300606	49	194	34	209	15	60	1.68944	6.50357	1.6481	5.60855	1.06184	1.85463	gi|255562922|ref|XP_002522466.1| NAC domain-containing protein, putative [Ricinus communis]	AT1G69490	3e-64	TR NAC	PF02365	No apical meristem protein, putative, expressed
Hung_BK_HHPZ7ZB01_(single)_contig_25190	-1.58803	7.0731	0.00089827	0.0359825	1640	4696	1464	6475	1133	8697	56.5445	157.427	70.9651	173.758	80.204	268.829	gi|359479647|ref|XP_003632316.1| PREDICTED: proteasome subunit beta type-2-A-like [Vitis vinifera]	AT3G22630	4e-79	protein degradation	PF00227	PAA2 20S proteasome subunit peptidase, T1 family, putative, expressed
Hung_BK_HHPZ7ZB01_(single)_contig_27302	-1.58715	4.51687	0.000794869	0.0325065	348	939	216	1723	174	797	11.9985	31.4786	10.4703	46.237	12.3173	24.6357	gi|225457083|ref|XP_002283215.1| PREDICTED: probable alpha,alpha-trehalose-phosphate synthase [UDP-forming] 9 [Vitis vinifera]	AT1G23870	0	sugar	PF02358,PF00982	trehalose-6-phosphate synthase, putative, expressed
Hung_BK_HHPZ7ZB01_(single)_contig_22722	-1.58149	6.53063	0.00100763	0.0392899	980	3332	1265	5099	686	5251	33.7888	111.701	61.3188	136.833	48.5613	162.311	gi|226495917|ref|NP_001143793.1| uncharacterized protein LOC100276561 [Zea mays]	AT3G53970	1e-72	protein degradation	PF11566	proteasome inhibitor-related, putative, expressed
Hung_BK_HHPZ7ZB01_(single)_contig_4439	-1.57784	5.33225	0.000735935	0.0304604	403	1053	864	3820	75	1376	13.8948	35.3003	41.881	102.51	5.30918	42.533	gi|357120753|ref|XP_003562089.1| PREDICTED: pheophorbide a oxygenase, chloroplastic-like [Brachypodium distachyon]	AT3G44880	9e-100	ox-red	PF08417,PF00355	ACD1, PAO, pheophorbide a oxygenase, chloroplast precursor, putative, expressed
Hung_BK_HHPZ7ZB01_(single)_contig_28844	-1.57592	4.14982	0.000783195	0.0321572	265	697	173	1065	132	889	9.13677	23.3659	8.3859	28.5795	9.34416	27.4795	gi|225470674|ref|XP_002269391.1| PREDICTED: pentatricopeptide repeat-containing protein At2g13600-like [Vitis vinifera]	AT4G33170	5e-58	RNA metabolism repress GLK1?	PF01535	pentatricopeptide repeat protein PPR986-12, putative, expressed
Hung_BK_HHPZ7ZB01_(single)_contig_3829	-1.56906	3.32055	0.000605968	0.0260256	156	518	115	667	53	315	5.37863	17.3652	5.57444	17.8991	3.75182	9.73683	gi|359480051|ref|XP_002270320.2| PREDICTED: histone-lysine N-methyltransferase SUVR2-like [Vitis vinifera]	AT3G04380	2e-144	TR histone methylation	PF05033,PF10440,PF00856	SUVR4 SET domain containing protein, expressed
Hung_BK_HHPZ7ZB01_(single)_contig_31156	-1.56829	6.31637	0.00083189	0.033685	1109	2996	845	4469	607	4381	38.2365	100.437	40.96	119.926	42.969	135.419	gi|293331783|ref|NP_001169042.1| uncharacterized protein LOC100382880 [Zea mays]	AT3G09840	1e-37	cell cycle	PF02359,PF02933,PF00004	CDC48 cell division control protein 48 homolog E, putative, expressed
Hung_BK_HHPZ7ZB01_(single)_contig_9869	-1.56651	8.2546	0.000742936	0.0307192	4557	11010	3052	17589	2264	17011	157.118	369.095	147.941	472.004	160.267	525.82	gi|225440045|ref|XP_002282146.1| PREDICTED: cell division cycle protein 48 homolog [Vitis vinifera]	AT3G53230	0	cell cycle	PF02359,PF02933,PF00004	CDC48 cell division control protein 48 homolog E, putative, expressed
Hung_BK_HHPZ7ZB01_(single)_contig_18695	-1.56076	2.36929	0.00112061	0.0426423	71	101	65	256	31	412	2.44796	3.38588	3.15077	6.8698	2.19446	12.7352	gi|255540667|ref|XP_002511398.1| conserved hypothetical protein [Ricinus communis]	AT5G62770	6e-10	unknown	PF07816	DUF1645 domain containing protein, putative, expressed
Hung_BK_HHPZ7ZB01_(single)_contig_17848	-1.55847	2.55372	0.000966563	0.0381597	71	159	112	518	13	224	2.44796	5.33025	5.42902	13.9006	0.920258	6.92397	gi|359481209|ref|XP_003632593.1| PREDICTED: mitoferrin-like isoform 2 [Vitis vinifera]	AT1G07030	1e-71	transport	PF00153	mitochondrial carrier protein, putative, expressed
Hung_BK_HHPZ7ZB01_(single)_contig_24700	-1.55619	5.80558	0.000866349	0.0349082	809	2149	541	2749	449	3354	27.893	72.0422	26.2241	73.7699	31.7843	103.674	gi|224086367|ref|XP_002307867.1| predicted protein [Populus trichocarpa]	AT3G22110	1e-44	protein degradation	PF00227,PF10584	PAA2 20S proteasome subunit peptidase, T1 family, putative, expressed
Hung_BK_HHPZ7ZB01_(single)_contig_474	-1.5523	3.58184	0.00112761	0.0428294	152	389	158	711	79	680	5.24071	13.0407	7.6588	19.0798	5.59234	21.0192	gi|357158534|ref|XP_003578158.1| PREDICTED: uncharacterized protein LOC100824128 [Brachypodium distachyon]			unknown
Hung_BK_HHPZ7ZB01_(single)_contig_31460	-1.54903	3.51619	0.000812297	0.0329892	185	519	87	441	94	711	6.3785	17.3987	4.21719	11.8343	6.65418	21.9774	gi|226503853|ref|NP_001141190.1| uncharacterized protein LOC100273277 [Zea mays]	AT3G24590	2e-09	protein maturation	PF10502	PLSP1 signal peptide processing peptidase, peptidase, putative, expressed
Hung_BK_HHPZ7ZB01_(single)_contig_22539	-1.54851	1.96392	0.00106975	0.0411247	52	150	59	227	16	203	1.79288	5.02854	2.85993	6.09158	1.13263	6.27485	gi|225444724|ref|XP_002277991.1| PREDICTED: serine/threonine-protein kinase At5g01020 [Vitis vinifera]	AT2G05940	4e-114	kinase, immune response	PF07714	RPM1-INDUCED PROTEIN KINASE protein kinase APK1B, chloroplast precursor, putative, expressed
Hung_BK_HHPZ7ZB01_(single)_contig_7544	-1.54356	4.70827	0.00100568	0.039251	362	1058	312	1651	181	1179	12.4812	35.4679	15.1237	44.3049	12.8128	36.4436	gi|225426989|ref|XP_002270066.1| PREDICTED: chaperone protein dnaJ 13 [Vitis vinifera]	AT2G35720	0	chaperone	PF00226,PF11875	heat shock protein DnaJ, putative, expressed
Hung_BK_HHPZ7ZB01_(single)_contig_28736	-1.5425	3.92863	0.000886535	0.0356516	225	584	161	728	108	933	7.75764	19.5778	7.80422	19.536	7.64522	28.8396	gi|255555877|ref|XP_002518974.1| conserved hypothetical protein [Ricinus communis]	AT1G32260	3e-45	unknown		expressed protein
Hung_BK_HHPZ7ZB01_(single)_contig_7285	-1.53831	2.31251	0.00114916	0.0435062	69	139	68	280	26	320	2.37901	4.65978	3.29619	7.51385	1.84052	9.89139	gi|255559055|ref|XP_002520550.1| eukaryotic translation initiation factor 2c, putative [Ricinus communis]	AT1G31280	4e-108	biotic stress	PF02170,PF02171,PF08699	ARGONAUTE 2 PAZ domain-containing protein, putative, expressed
Hung_BK_HHPZ7ZB01_(single)_contig_22938	-1.5309	3.41642	0.00127669	0.0474396	144	412	125	571	79	586	4.96489	13.8117	6.05917	15.3229	5.59234	18.1136	gi|225450599|ref|XP_002277956.1| PREDICTED: lon protease homolog, mitochondrial-like [Vitis vinifera]	AT5G26860	2e-50	protein degradation	PF00004,PF02190,PF05362	OsLonP3 - Putative Lon protease homologue, expressed
Hung_BK_HHPZ7ZB01_(single)_contig_32819	-1.52214	5.36212	0.0013196	0.0486806	481	1415	607	2426	268	2234	16.5841	47.4359	29.4234	65.1021	18.9715	69.0542	gi|224067661|ref|XP_002302521.1| predicted protein [Populus trichocarpa]	AT4G16520	1e-63	transport	PF02991	ATG8 autophagy-related protein, putative, expressed
Hung_BK_HHPZ7ZB01_(single)_contig_5785	-1.51649	4.06378	0.00132445	0.0488148	256	456	174	1021	127	1009	8.82646	15.2868	8.43437	27.3987	8.99022	31.1888	gi|224125942|ref|XP_002329755.1| predicted protein [Populus trichocarpa]	AT1G10170	8e-150	TR zn finger	PF01422	NF-X1-type zinc finger protein, putative, expressed
Hung_BK_HHPZ7ZB01_(single)_contig_31187	-1.51002	5.49671	0.00114967	0.0435062	629	1854	533	2277	327	2484	21.6869	62.1527	25.8363	61.1037	23.148	76.7819	gi|255580752|ref|XP_002531197.1| Protein grpE, putative [Ricinus communis]	AT4G26780	2e-69	chaperone	PF01025	co-chaperone GrpE protein, putative, expressed
Hung_BK_HHPZ7ZB01_(single)_contig_28935	-1.50367	4.07121	0.00100146	0.0391779	281	776	151	833	125	855	9.68842	26.0143	7.31948	22.3537	8.84864	26.4285	gi|115484479|ref|NP_001065901.1| Os11g0181700 [Oryza sativa Japonica Group]			unknown
Hung_BK_HHPZ7ZB01_(single)_contig_12687	-1.48875	2.13059	0.000892308	0.0358486	86	212	38	208	23	224	2.96514	7.107	1.84199	5.58172	1.62815	6.92397	gi|255569313|ref|XP_002525624.1| Flavoprotein wrbA, putative [Ricinus communis]	AT5G54500	2e-26	ox-red, response to auxin	PF03358	FQR1 NADPH-dependent FMN reductase domain containing protein, expressed
Hung_BK_HHPZ7ZB01_(single)_contig_27100	-1.48714	4.40468	0.000946248	0.0374658	317	830	289	1032	107	1256	10.9296	27.8246	14.0088	27.6939	7.57443	38.8237	gi|242038133|ref|XP_002466461.1| hypothetical protein SORBIDRAFT_01g008150 [Sorghum bicolor]	AT4G15570	0	pollen tube growth		MAA3, Similar to yeast Sen1 (splicing endonuclease 1)helicase protein. tRNA-splicing endonuclease positive effector-related, putative, expressed
Hung_BK_HHPZ7ZB01_(single)_contig_15650	-1.4765	3.2006	0.000966526	0.0381597	153	344	109	374	48	628	5.27519	11.5321	5.2836	10.0364	3.39788	19.4118	gi|356555331|ref|XP_003545987.1| PREDICTED: uncharacterized protein LOC100797510 [Glycine max]	AT2G20670	5e-27	unknown	PF04720	plant-specific domain TIGR01615 family protein, expressed
Hung_BK_HHPZ7ZB01_(single)_contig_12761	-1.47081	3.49537	0.0013653	0.0499081	177	541	124	551	78	547	6.10267	18.1363	6.0107	14.7862	5.52155	16.9081	gi|356575351|ref|XP_003555805.1| PREDICTED: lon protease homolog 1, mitochondrial-like [Glycine max]	AT5G26860	9e-58	protein degradation	PF00004,PF02190,PF05362	OsLonP3 - Putative Lon protease homologue, expressed
Hung_BK_HHPZ7ZB01_(single)_contig_2535	-1.45419	1.85663	0.00111722	0.0425829	78	145	33	224	15	170	2.68931	4.86092	1.59962	6.01108	1.06184	5.2548	gi|224103521|ref|XP_002313089.1| predicted protein [Populus trichocarpa]	AT1G49560	7e-19	TR MYB	PF00249	MYB family transcription factor, putative, expressed
Hung_BK_HHPZ7ZB01_(single)_contig_37598	-1.42842	8.17535	0.00103963	0.0403271	5575	13846	2454	12367	1972	15771	192.217	464.167	118.954	331.871	139.596	487.491	gi|224119434|ref|XP_002318071.1| predicted protein [Populus trichocarpa]	AT4G24690	3e-72	protein polymerization	PF00569,PF00627,PF00564	joka2, putative, expressed
Hung_BK_HHPZ7ZB01_(single)_contig_30478	-1.41287	8.35064	0.00119859	0.0450254	6428	15951	2586	14140	2361	17149	221.627	534.735	125.352	379.449	167.133	530.086	gi|255540511|ref|XP_002511320.1| zinc ion binding protein, putative [Ricinus communis]	AT4G24690	5e-23	protein polymerization	PF00569,PF00627,PF00564	joka2, putative, expressed
Hung_BK_HHPZ7ZB01_(single)_contig_11141	-1.30764	2.36679	0.000996702	0.0390492	145	351	22	144	23	239	4.99936	11.7668	1.06641	3.86426	1.62815	7.38763	gi|242050124|ref|XP_002462806.1| hypothetical protein SORBIDRAFT_02g032310 [Sorghum bicolor]	AT2G17270	2e-121	transporter, response to salt stress	PF00153	PHT3;3 phosphate carrier protein, mitochondrial precursor, putative, expressed
