# Supplementary material for: Accumulation of high OPDA level correlates with reduced ROS and elevated GSH benefiting white cell survival in variegated leaves
Source: Sci Rep. 2017 Mar 9;7:44158. doi: 10.1038/srep44158 (PMC5343462; doi:10.1038/srep44158)
Supplement: Supplementary Table S4 [file srep44158-s4.xls]

## Sheet: S4
Supplementary Table S4. List of DEGs that were down regulated in VMW.
contig	logFC (G/W)	logCPM	PValue	FDR	M1G	M1W	M3G	M3W	M4G	M4W	nM1G	nM1W	nM3G	nM3W	nM4G	nM4W		ATG	Evalue	category	Pfam	Tair_gene_function_info
Hung_BK_HHPZ7ZB01_(single)_contig_2876	8.0704	1.93025	1.25447e-26	3.02983e-23	107	0	23	0	267	2	3.68919	0	1.11489	0	18.9007	0.0618212	gi|115434250|ref|NP_001041883.1| Os01g0123000 [Oryza sativa Japonica Group]			unknown
Hung_BK_HHPZ7ZB01_(single)_contig_11989	6.38434	7.53712	4.17144e-30	1.90306e-26	8832	57	1131	75	10513	250	304.513	1.91084	54.8234	2.01264	744.206	7.72764	gi|359496210|ref|XP_002270107.2| PREDICTED: LOW QUALITY PROTEIN: (3S,6E)-nerolidol synthase 1, chloroplastic-like [Vitis vinifera]	AT1G61680	1e-118	terpenoid	PF01397,PF03936	TPS14 terpene synthase, putative, expressed
Hung_BK_HHPZ7ZB01_(single)_contig_35533	6.0679	1.153	6.56733e-18	4.42046e-15	317	6	36	0	4	2	10.9296	0.201141	1.74504	0	0.283156	0.0618212	gi|225468543|ref|XP_002270109.1| PREDICTED: ankyrin repeat-containing protein At3g12360-like [Vitis vinifera]	AT1G03670	4e-12	ROS production?	PF00023	ankyrin repeat family protein, putative, expressed
Hung_BK_HHPZ7ZB01_(single)_contig_699	5.7058	-3.89593	0.00104648	0.040421	1	0	3	0	6	0	0.0344784	0	0.14542	0	0.424735	0	gi|297600420|ref|NP_001049157.2| Os03g0179700 [Oryza sativa Japonica Group]	AT5G20640	2e-07		PF04525	lipid membrane flip/flop DUF567 domain containing protein, putative, expressed
Hung_BK_HHPZ7ZB01_(single)_contig_27106	5.27966	2.81859	2.33354e-20	2.33689e-17	574	5	66	15	264	16	19.7906	0.167618	3.19924	0.402528	18.6883	0.494569	gi|357503039|ref|XP_003621808.1| Polygalacturonase inhibitor protein [Medicago truncatula]	AT3G12145	3e-26	TR	PF00560,PF08263	FLR1, vegetative to reproductive transition polygalacturonase inhibitor precursor, putative, expressed
Hung_BK_HHPZ7ZB01_(single)_contig_35842	5.2385	-0.588368	7.14115e-11	1.50363e-08	93	4	9	0	2	0	3.20649	0.134094	0.436261	0	0.141578	0	gi|359482058|ref|XP_002274540.2| PREDICTED: probable LRR receptor-like serine/threonine-protein kinase At3g47570-like [Vitis vinifera]	AT3G47570	4e-44	kinase	PF00069,PF00560,PF08263	receptor kinase, putative, expressed
Hung_BK_HHPZ7ZB01_(single)_contig_9345	5.01398	0.929445	2.76218e-16	1.37039e-13	104	1	54	8	76	2	3.58575	0.0335236	2.61756	0.214681	5.37997	0.0618212	gi|359490270|ref|XP_003634055.1| PREDICTED: uncharacterized protein LOC100854075 [Vitis vinifera]			unknown
Hung_BK_HHPZ7ZB01_(single)_contig_16078	4.92769	1.53515	1.7395e-16	9.0408e-14	67	11	255	4	35	3	2.31005	0.368759	12.3607	0.107341	2.47762	0.0927317	gi|357502991|ref|XP_003621784.1| Plant-specific domain TIGR01589 family protein [Medicago truncatula]	AT3G55240	1e-33	unknown	PF09713	95aa long, unknown, plant-specific domain TIGR01589 family protein, expressed
Hung_BK_HHPZ7ZB01_(single)_contig_28767	4.9018	4.26684	1.10977e-19	9.69494e-17	1428	36	80	35	836	51	49.2351	1.20685	3.87787	0.939231	59.1797	1.57644	gi|224142455|ref|XP_002324573.1| predicted protein [Populus trichocarpa]			unknown
Hung_BK_HHPZ7ZB01_(single)_contig_20676	4.90046	4.61912	1.44266e-20	1.48085e-17	935	24	1173	86	770	40	32.2373	0.804566	56.8593	2.30782	54.5076	1.23642	gi|255553797|ref|XP_002517939.1| Beta-expansin 3 precursor, putative [Ricinus communis]	AT4G28250	1e-115	cell wall	PF01357,PF03330	expansin precursor, putative, expressed
Hung_BK_HHPZ7ZB01_(single)_contig_27853	4.7937	3.03452	1.75903e-17	1.07797e-14	718	23	159	13	213	25	24.7555	0.771042	7.70727	0.348857	15.0781	0.772764	gi|357486421|ref|XP_003613498.1| Elongation factor 1-alpha [Medicago truncatula]			unknown
Hung_BK_HHPZ7ZB01_(single)_contig_9266	4.71949	1.37035	2.39419e-16	1.22879e-13	138	3	61	11	110	4	4.75802	0.100571	2.95688	0.295187	7.7868	0.123642	gi|357128917|ref|XP_003566116.1| PREDICTED: uncharacterized protein LOC100833674 [Brachypodium distachyon]	ATMG00750	1e-14	unknown		ORF119
Hung_BK_HHPZ7ZB01_(single)_contig_26872	4.7176	8.82368	4.04572e-19	3.32227e-16	21138	1707	23308	1026	10722	537	728.804	57.2248	1129.82	27.5329	759.001	16.599	gi|225425517|ref|XP_002267667.1| PREDICTED: polyamine oxidase [Vitis vinifera]	AT5G13700	5e-153	ox-red process	PF01593	PAO1 amine oxidase, flavin-containing, domain containing protein, expressed
Hung_BK_HHPZ7ZB01_(single)_contig_15779	4.7083	0.175484	1.86983e-13	5.90564e-11	64	3	23	5	52	0	2.20662	0.100571	1.11489	0.134176	3.68103	0	gi|359490221|ref|XP_002267531.2| PREDICTED: uncharacterized protein LOC100266428 [Vitis vinifera]			unknown
Hung_BK_HHPZ7ZB01_(single)_contig_29577	4.59671	6.85834	9.02848e-18	5.97903e-15	9196	453	2477	215	3240	293	317.063	15.1862	120.069	5.76956	229.357	9.0568	gi|377819426|ref|YP_005097921.1|	ATCG01010	8e-53	NDH complex	PF00662,PF00361,PF01010	NDHF NADPH-dependent oxidoreductase, putative, expressed
Hung_BK_HHPZ7ZB01_(single)_contig_31278	4.40951	3.14082	5.11965e-17	2.87956e-14	417	31	146	21	422	20	14.3775	1.03923	7.07712	0.563539	29.873	0.618212	gi|358349395|ref|XP_003638723.1| hypothetical protein MTR_141s0027 [Medicago truncatula]			unknown
Hung_BK_HHPZ7ZB01_(single)_contig_5257	4.40498	4.86431	8.05883e-17	4.35378e-14	2038	130	675	96	904	40	70.2669	4.35807	32.7195	2.57618	63.9933	1.23642	gi|57013882|ref|YP_173356.1| hypothetical protein NitaMp008 [Nicotiana tabacum]			unknown
Hung_BK_HHPZ7ZB01_(single)_contig_17818	4.20381	0.359959	1.12256e-12	3.05239e-10	41	1	87	10	29	2	1.41361	0.0335236	4.21719	0.268352	2.05288	0.0618212	gi|357115506|ref|XP_003559529.1| PREDICTED: gibberellin 20 oxidase 1-D-like [Brachypodium distachyon]	AT4G25420	5e-32	GA	PF03171	gibberellin 20 oxidase 1, putative, expressed
Hung_BK_HHPZ7ZB01_(single)_contig_34995	4.1316	3.12582	3.4663e-16	1.6492e-13	302	12	211	34	423	37	10.4125	0.402283	10.2279	0.912396	29.9438	1.14369	gi|255585984|ref|XP_002533662.1| conserved hypothetical protein [Ricinus communis]	AT3G55240	3e-22	unknown	PF09713	plant-specific domain TIGR01589 family protein, expressed
Hung_BK_HHPZ7ZB01_(single)_contig_22692	4.03825	2.54246	1.18109e-13	3.79273e-11	533	25	104	33	135	15	18.377	0.83809	5.04123	0.885561	9.55653	0.463659	gi|297840943|ref|XP_002888353.1| hypothetical protein ARALYDRAFT_893970 [Arabidopsis lyrata subsp. lyrata]	ATCG00210	1e-11	PSII	PF03742	YCF6, electron transporter, transferring electrons within cytochrome b6/f complex of photosystem II activity
Hung_BK_HHPZ7ZB01_(single)_contig_37917	3.99409	-1.37533	1.28492e-07	1.55627e-05	42	0	1	0	11	5	1.44809	0	0.0484734	0	0.77868	0.154553	gi|115460104|ref|NP_001053652.1| Os04g0581100 [Oryza sativa Japonica Group]	AT4G10500	2e-118	ox-red process	PF03171	secondary metabolic process naringenin,2-oxoglutarate 3-dioxygenase, putative, expressed
Hung_BK_HHPZ7ZB01_(single)_contig_36696	3.87684	2.84769	1.11644e-12	3.05239e-10	637	44	187	28	130	29	21.9627	1.47504	9.06453	0.751385	9.20258	0.896407	gi|224168295|ref|XP_002339136.1| predicted protein [Populus trichocarpa]	ATCG00630	2e-13	PSI	PF01701	PSAJ
Hung_BK_HHPZ7ZB01_(single)_contig_37840	3.86613	3.61638	3.73773e-13	1.13679e-10	958	89	327	47	279	31	33.0303	2.9836	15.8508	1.26125	19.7502	0.958228	gi|377819361|ref|YP_005097857.1|	ATCG00070	5e-20	PSII	PF02533	photosystem II reaction center protein K precursor, putative, expressed
Hung_BK_HHPZ7ZB01_(single)_contig_33234	3.8255	8.40853	1.28224e-14	4.70068e-12	17894	1208	4250	612	15372	2307	616.956	40.4965	206.012	16.4231	1088.17	71.3107	gi|357114478|ref|XP_003559027.1| PREDICTED: uncharacterized protein LOC100840668 [Brachypodium distachyon]	AT1G12090	5e-29	lipid binding/transport	PF00234	LTPL112 - Protease inhibitor/seed storage/LTP family protein precursor, expressed
Hung_BK_HHPZ7ZB01_(single)_contig_39940	3.80611	0.308781	1.13105e-10	2.299e-08	76	0	44	7	35	10	2.62036	0	2.13283	0.187846	2.47762	0.309106	gi|255579919|ref|XP_002530795.1| conserved hypothetical protein [Ricinus communis]	AT1G18290	2e-16	unknown		expressed protein
Hung_BK_HHPZ7ZB01_(single)_contig_29785	3.75889	4.73263	9.29449e-13	2.61385e-10	1972	284	537	31	757	61	67.9914	9.5207	26.0302	0.83189	53.5873	1.88555	gi|225470995|ref|XP_002270111.1| PREDICTED: miraculin [Vitis vinifera]			unknown		miraculin, 191 aa, a glycoprotein, natural sweetner
Hung_BK_HHPZ7ZB01_(single)_contig_30158	3.75739	2.28229	4.14988e-14	1.46888e-11	74	4	162	15	252	37	2.5514	0.134094	7.85269	0.402528	17.8389	1.14369	gi|359481316|ref|XP_002268100.2| PREDICTED: transcription factor bHLH61-like [Vitis vinifera]	AT2G40435	6e-58	TR bHLH		basic helix-loop-helix domain containing protein, expressed
Hung_BK_HHPZ7ZB01_(single)_contig_12200	3.71506	4.91511	4.46838e-14	1.55481e-11	1225	56	1203	188	976	160	42.236	1.87732	58.3135	5.04501	69.0902	4.94569	gi|115439355|ref|NP_001043957.1| Os01g0695100 [Oryza sativa Japonica Group]	AT3G18000	6e-70	lipid	PF08241	phosphatidylcholine (PCho) biosynthetic process, CPuORF25 - conserved peptide uORF-containing transcript, expressed
Hung_BK_HHPZ7ZB01_(single)_contig_11081	3.69098	1.85232	1.03085e-10	2.12692e-08	465	18	23	21	36	24	16.0324	0.603424	1.11489	0.563539	2.54841	0.741854	gi|224076756|ref|XP_002304992.1| predicted protein [Populus trichocarpa]			unknown
Hung_BK_HHPZ7ZB01_(single)_contig_1842	3.6736	2.14131	5.65962e-13	1.65985e-10	6	2	401	23	78	34	0.20687	0.0670472	19.4378	0.617209	5.52155	1.05096	gi|351725837|ref|NP_001237874.1| uncharacterized protein LOC100305865 precursor [Glycine max]	AT3G27200	6e-34	PSI	PF02298	plastocyanin-like domain containing protein, putative, expressed
Hung_BK_HHPZ7ZB01_(single)_contig_34796	3.61085	3.26163	1.37588e-12	3.6923e-10	482	65	271	34	338	40	16.6186	2.17903	13.1363	0.912396	23.9267	1.23642	gi|78103306|ref|YP_358581.1| hypothetical protein PhapfoPp032 [Phalaenopsis aphrodite subsp. formosana]			unknown
Hung_BK_HHPZ7ZB01_(single)_contig_28423	3.48778	6.46179	9.74583e-13	2.72214e-10	4861	300	1860	518	3250	568	167.599	10.0571	90.1605	13.9006	230.065	17.5572	gi|224131818|ref|XP_002321186.1| light-harvesting complex II protein Lhcb2 [Populus trichocarpa]	AT2G05100	4e-11	LHCB-PSII	PF00504	chlorophyll A-B binding protein, putative, expressed
Hung_BK_HHPZ7ZB01_(single)_contig_5613	3.48259	2.29461	1.44649e-11	3.39381e-09	288	20	79	14	194	44	9.92977	0.670472	3.8294	0.375692	13.7331	1.36007	gi|356528230|ref|XP_003532708.1| PREDICTED: phospholipase A1-Igamma1, chloroplastic-like [Glycine max]	AT1G30370	4e-83	lipid	PF01764	PLA1 mito phospholipase, putative, expressed
Hung_BK_HHPZ7ZB01_(single)_contig_17112	3.47819	2.43852	4.00783e-13	1.20998e-10	89	6	192	51	264	19	3.06858	0.201141	9.30689	1.36859	18.6883	0.587301	gi|359481316|ref|XP_002268100.2| PREDICTED: transcription factor bHLH61-like [Vitis vinifera]	AT2G40435	5e-54	TR bHLH		basic helix-loop-helix domain containing protein, expressed
Hung_BK_HHPZ7ZB01_(single)_contig_2844	3.44712	2.7426	2.72375e-10	5.25045e-08	592	2	283	4	29	123	20.4112	0.0670472	13.718	0.107341	2.05288	3.802	gi|115468322|ref|NP_001057760.1| Os06g0524700 [Oryza sativa Japonica Group]	AT3G50170	8e-31	unknown	PF03140	plant protein of unknown function domain containing protein, expressed
Hung_BK_HHPZ7ZB01_(single)_contig_22855	3.40664	2.57452	4.50874e-11	9.8997e-09	432	24	71	22	206	58	14.8947	0.804566	3.44161	0.590374	14.5826	1.79281	gi|351725605|ref|NP_001237866.1| polygalacturonase inhibitor protein precursor [Glycine max]	AT3G12145	3e-20	TR interacting	PF00560,PF08263	FLOR1 polygalacturonase inhibitor precursor, putative, expressed
Hung_BK_HHPZ7ZB01_(single)_contig_10381	3.40115	3.43536	4.46655e-12	1.15341e-09	426	41	400	70	368	65	14.6878	1.37447	19.3894	1.87846	26.0504	2.00919	gi|224142717|ref|XP_002324701.1| predicted protein [Populus trichocarpa]	AT1G45616	7e-07	defense response	PF00560,PF08263	LRR disease resistance protein SlVe2 precursor, putative, expressed
Hung_BK_HHPZ7ZB01_(single)_contig_26638	3.29074	6.31578	2.88282e-09	4.85329e-07	9749	1194	791	189	649	400	336.13	40.0272	38.3425	5.07185	45.9421	12.3642	gi|356571545|ref|XP_003553937.1| PREDICTED: prostaglandin G/H synthase 2-like [Glycine max]	AT3G01420	0	SA induced	PF03098	alpha-DOX2, putative, expressed
Hung_BK_HHPZ7ZB01_(single)_contig_32002	3.20438	1.16669	3.37554e-10	6.4165e-08	78	12	53	16	107	12	2.68931	0.402283	2.56909	0.429363	7.57443	0.370927	gi|357470667|ref|XP_003605618.1| Photosystem II reaction center protein M [Medicago truncatula]	AT3G20362	2e-10	unknown
Hung_BK_HHPZ7ZB01_(single)_contig_29341	3.1954	1.41014	8.56485e-10	1.56993e-07	151	18	67	22	89	12	5.20624	0.603424	3.24772	0.590374	6.30023	0.370927	gi|377819385|ref|YP_005097881.1|	ATCG00480	2e-138	photosystem cp	PF00006,PF02874,PF00306	ATPB ATP synthase subunit beta, putative, expressed
Hung_BK_HHPZ7ZB01_(single)_contig_33272	3.19127	9.07131	9.14612e-13	2.58987e-10	10335	1080	11634	4623	29030	3005	356.334	36.2055	563.939	124.059	2055.01	92.8863	gi|359493870|ref|XP_002284769.2| PREDICTED: protochlorophyllide reductase, chloroplastic-like [Vitis vinifera]	AT5G54190	5e-88	chlorophyll	PF00106	PORA, oxidoreductase, short chain dehydrogenase/reductase family domain containing family, expressed
Hung_BK_HHPZ7ZB01_(single)_contig_15065	3.19087	4.41287	2.5006e-09	4.24266e-07	2107	226	681	197	100	70	72.6459	7.57633	33.0104	5.28653	7.07891	2.16374	gi|224112775|ref|XP_002332711.1| predicted protein [Populus trichocarpa]	AT1G62180	2e-140	S/Se assimilation	PF00085,PF01507	OsAPRL1 adenosine 5\'-phosphosulfate reductase-like OsAPRL1, expressed
Hung_BK_HHPZ7ZB01_(single)_contig_12874	3.17518	3.87556	2.3448e-10	4.58453e-08	767	88	714	123	258	89	26.4449	2.95008	34.61	3.30073	18.2636	2.75104	gi|224143842|ref|XP_002325094.1| predicted protein [Populus trichocarpa]	AT5G57770	1e-35	unknown	PF05703,PF08458	expressed protein
Hung_BK_HHPZ7ZB01_(single)_contig_24301	3.16939	0.0312059	5.92197e-07	5.94499e-05	108	16	30	7	2	1	3.72366	0.536377	1.4542	0.187846	0.141578	0.0309106	gi|225458053|ref|XP_002280472.1| PREDICTED: cytochrome P450 83B1 [Vitis vinifera]	AT1G13080	2e-38	detoxification	PF00067	cytochrome P450, putative, expressed
Hung_BK_HHPZ7ZB01_(single)_contig_24716	3.11407	4.34063	1.22013e-10	2.46785e-08	257	85	1709	125	256	190	8.86094	2.8495	82.841	3.3544	18.122	5.87301	gi|242059995|ref|XP_002459143.1| hypothetical protein SORBIDRAFT_03g046660 [Sorghum bicolor]	AT1G44446	7e-165	chlorophyll	PF00355	chlorophyllide a oxygenase, chloroplast precursor, putative, expressed
Hung_BK_HHPZ7ZB01_(single)_contig_16662	3.11122	0.0306638	3.19936e-07	3.42979e-05	110	7	25	17	5	1	3.79262	0.234665	1.21183	0.456198	0.353945	0.0309106	gi|356577813|ref|XP_003557017.1| PREDICTED: uncharacterized protein LOC100801364 [Glycine max]			unknown
Hung_BK_HHPZ7ZB01_(single)_contig_3567	3.06115	1.92575	5.29804e-09	8.43148e-07	279	18	113	39	75	30	9.61947	0.603424	5.47749	1.04657	5.30918	0.927317	gi|255577035|ref|XP_002529402.1| serine carboxypeptidase, putative [Ricinus communis]	AT4G30610	0	BRs signalling	PF00450	OsSCP10 - Putative Serine Carboxypeptidase homologue, expressed
Hung_BK_HHPZ7ZB01_(single)_contig_32729	3.05932	7.70506	1.37269e-09	2.47199e-07	17398	908	4078	1737	4377	2192	599.855	30.4394	197.675	46.6127	309.844	67.756	gi|226494905|ref|NP_001141308.1| uncharacterized protein LOC100273399 [Zea mays]			unknown
Hung_BK_HHPZ7ZB01_(single)_contig_36747	3.05234	3.94606	9.3229e-11	1.93328e-08	378	72	738	138	497	93	13.0328	2.4137	35.7734	3.70325	35.1822	2.87468	gi|292559516|ref|YP_003540939.1| ribulose-1,5-bisphosphate carboxylase/oxygenase large subunit [Phoenix dactylifera]	ATCG00490	9e-166	carbon fixation	PF02788,PF00016	ribulose bisphosphate carboxylase large chain precursor, putative, expressed
Hung_BK_HHPZ7ZB01_(single)_contig_10444	3.03709	3.69937	1.84494e-10	3.64189e-08	367	78	601	110	407	73	12.6536	2.61484	29.1325	2.95187	28.8112	2.25647	gi|377819386|ref|YP_005097882.1|	ATCG00490	9e-147	carbon fixation	PF02788,PF00016	ribulose bisphosphate carboxylase large chain precursor, putative, expressed
Hung_BK_HHPZ7ZB01_(single)_contig_31313	3.01583	3.65153	5.36025e-10	1.00496e-07	211	64	1020	98	155	105	7.27494	2.14551	49.4429	2.62985	10.9723	3.24561	gi|115483520|ref|NP_001065430.1| Os10g0567100 [Oryza sativa Japonica Group]			unknown
Hung_BK_HHPZ7ZB01_(single)_contig_28577	2.99561	2.19892	2.49688e-11	5.60215e-09	5	3	55	12	330	61	0.172392	0.100571	2.66604	0.322022	23.3604	1.88555	gi|350537931|ref|NP_001234318.1| root-specific metal transporter [Solanum lycopersicum]	AT1G15960	1e-55	metal binding	PF01566	metal transporter Nramp6, putative, expressed
Hung_BK_HHPZ7ZB01_(single)_contig_28905	2.99168	3.36568	1.15248e-09	2.08457e-07	495	85	391	94	273	48	17.0668	2.8495	18.9531	2.52251	19.3254	1.48371	gi|357470609|ref|XP_003605589.1| Cytochrome b559 subunit alpha [Medicago truncatula]	ATCG00580	1e-52	PSII	PF00284,PF00283	cytochrome b559 subunit alpha, putative
Hung_BK_HHPZ7ZB01_(single)_contig_15278	2.95971	0.0104353	7.90904e-07	7.80618e-05	108	8	22	18	6	1	3.72366	0.268189	1.06641	0.483033	0.424735	0.0309106	gi|115472477|ref|NP_001059837.1| Os07g0528100 [Oryza sativa Japonica Group]	AT4G23160	3e-11	kinase	PF00069,PF01657,PF07727	TKL_IRAK_DUF26-lc.20 - DUF26 kinases have homology to DUF26 containing loci, expressed
Hung_BK_HHPZ7ZB01_(single)_contig_39602	2.95901	2.92611	3.85783e-10	7.26599e-08	162	7	432	82	210	72	5.5855	0.234665	20.9405	2.20048	14.8657	2.22556	gi|224100173|ref|XP_002311773.1| predicted protein [Populus trichocarpa]	AT1G10640	8e-46	cell wall dismantle?	PF00295	pectin-lyase, polygalacturonase, putative, expressed
Hung_BK_HHPZ7ZB01_(single)_contig_36860	2.93649	0.648595	3.55659e-08	4.72589e-06	85	12	37	16	56	8	2.93066	0.402283	1.79352	0.429363	3.96419	0.247285	gi|145408469|ref|YP_001152092.1| ORF100 [Pinus koraiensis]			unknown
Hung_BK_HHPZ7ZB01_(single)_contig_32745	2.93582	8.96145	2.76954e-10	5.31376e-08	11718	3192	26136	4592	14171	2820	404.018	107.007	1266.9	123.227	1003.15	87.1678	gi|357515297|ref|XP_003627937.1| hypothetical protein MTR_8g040260 [Medicago truncatula]			unknown
Hung_BK_HHPZ7ZB01_(single)_contig_27030	2.92767	2.5709	2.12055e-09	3.643e-07	308	31	139	58	208	45	10.6193	1.03923	6.7378	1.55644	14.7241	1.39098	gi|357502813|ref|XP_003621695.1| ATP synthase subunit beta [Medicago truncatula]	ATCG00480	2e-87	photosystem cp	PF00006,PF02874,PF00306	ATPB ATP synthase subunit beta, putative, expressed
Hung_BK_HHPZ7ZB01_(single)_contig_32955	2.92036	8.05638	2.82872e-08	3.87148e-06	27230	2277	1639	937	5094	3783	938.846	76.3332	79.4479	25.1446	360.6	116.935	gi|242071477|ref|XP_002451015.1| hypothetical protein SORBIDRAFT_05g022650 [Sorghum bicolor]	AT3G13870	1e-38	ER stress signalling	PF05879	GTPase, RHD3, SEY1, putative, expressed
Hung_BK_HHPZ7ZB01_(single)_contig_25478	2.90827	3.75412	7.2362e-10	1.33806e-07	446	81	543	140	437	75	15.3774	2.71541	26.3211	3.75692	30.9348	2.31829	gi|377819405|ref|YP_005097900.1|	ATCG00680	0	PSII	PF00421	photosystem II P680 chlorophyll A apoprotein, putative, expressed
Hung_BK_HHPZ7ZB01_(single)_contig_19235	2.90252	1.08373	2.2636e-09	3.87254e-07	67	8	41	29	109	8	2.31005	0.268189	1.98741	0.77822	7.71601	0.247285	gi|297607548|ref|NP_001060149.2| Os07g0589200 [Oryza sativa Japonica Group]	AT5G67411	5e-51	TR GRAS	PF03514	GRAS family transcription factor domain containing protein, expressed
Hung_BK_HHPZ7ZB01_(single)_contig_10053	2.90078	6.34663	9.96856e-09	1.48836e-06	5193	952	3791	811	886	298	179.046	31.9144	183.763	21.7633	62.7191	9.21135	gi|357137633|ref|XP_003570404.1| PREDICTED: uncharacterized protein MJ1426-like [Brachypodium distachyon]			unknown
Hung_BK_HHPZ7ZB01_(single)_contig_15839	2.89544	2.47258	6.12564e-08	7.78677e-06	523	72	51	40	119	33	18.0322	2.4137	2.47214	1.07341	8.4239	1.02005	gi|297724777|ref|NP_001174752.1| Os06g0316600 [Oryza sativa Japonica Group]			unknown
Hung_BK_HHPZ7ZB01_(single)_contig_14724	2.86345	3.82579	2.31031e-08	3.22649e-06	1145	195	151	89	385	76	39.4777	6.5371	7.31948	2.38833	27.2538	2.3492	gi|297611272|ref|NP_001065797.2| Os11g0157000 [Oryza sativa Japonica Group]	ATMG00710	8e-09	unknown		hypothetical protein
Hung_BK_HHPZ7ZB01_(single)_contig_37033	2.85276	3.74379	1.28059e-08	1.87116e-06	820	112	635	188	158	48	28.2723	3.75464	30.7806	5.04501	11.1847	1.48371	gi|356575893|ref|XP_003556071.1| PREDICTED: ATP sulfurylase 1, chloroplastic-like [Glycine max]	AT3G22890	8e-109	S/Se assimilation	PF01747	bifunctional 3-phosphoadenosine 5-phosphosulfate synthetase, putative, expressed
Hung_BK_HHPZ7ZB01_(single)_contig_13471	2.85075	3.80773	7.26727e-10	1.33806e-07	472	59	404	147	559	104	16.2738	1.97789	19.5833	3.94477	39.5711	3.2147	gi|224131634|ref|XP_002321139.1| predicted protein [Populus trichocarpa]	AT4G22120	0	drought response	PF02714	early-responsive to dehydration protein-related, putative, expressed
Hung_BK_HHPZ7ZB01_(single)_contig_25276	2.77994	2.1863	1.66862e-07	1.94084e-05	425	5	15	6	116	115	14.6533	0.167618	0.727101	0.161011	8.21154	3.55472	gi|224125204|ref|XP_002329919.1| predicted protein [Populus trichocarpa]	AT4G17250	7e-06	unknown
Hung_BK_HHPZ7ZB01_(single)_contig_38925	2.77237	4.09592	7.7897e-08	9.78095e-06	1492	229	157	120	411	121	51.4417	7.6769	7.61032	3.22022	29.0943	3.74018	gi|297719563|ref|NP_001172143.1| Os01g0116166 [Oryza sativa Japonica Group]			unknown
Hung_BK_HHPZ7ZB01_(single)_contig_38547	2.76453	2.80586	8.53921e-08	1.06894e-05	595	43	78	48	169	102	20.5146	1.44151	3.78092	1.28809	11.9634	3.15288	gi|357148960|ref|XP_003574952.1| PREDICTED: cation transport regulator-like protein 2-like [Brachypodium distachyon]	AT5G26220	2e-106	reponse to metal	PF04752	cation transport regulator-like protein 1, putative, expressed
Hung_BK_HHPZ7ZB01_(single)_contig_21659	2.75207	4.14022	6.70127e-09	1.05826e-06	683	156	723	203	487	79	23.5487	5.22968	35.0463	5.44754	34.4743	2.44194	gi|377819374|ref|YP_005097870.1|	ATCG00280	0	PSII	PF00421	photosystem II 44 kDa reaction center protein, putative, expressed
Hung_BK_HHPZ7ZB01_(single)_contig_12585	2.75122	5.16987	1.53923e-07	1.81607e-05	3224	427	695	201	550	407	111.158	14.3146	33.689	5.39387	38.934	12.5806	gi|302788055|ref|XP_002975797.1| hypothetical protein SELMODRAFT_17520 [Selaginella moellendorffii]			unknown
Hung_BK_HHPZ7ZB01_(single)_contig_29164	2.71892	2.98245	1.4866e-08	2.14169e-06	395	53	206	98	257	52	13.619	1.77675	9.98552	2.62985	18.1928	1.60735	gi|377819359|ref|YP_005097855.1|	ATCG00040	3e-33	reverse tanscription	PF01824,PF01348	maturase K, putative, expressed
Hung_BK_HHPZ7ZB01_(single)_contig_35267	2.71651	2.90104	1.32055e-08	1.92272e-06	272	61	342	105	192	25	9.37812	2.04494	16.5779	2.81769	13.5915	0.772764	gi|292559504|ref|YP_003540926.1| photosystem II D2 protein [Phoenix dactylifera]	ATCG00270	0	PSII	PF00124	photosystem II D2 protein, putative, expressed
Hung_BK_HHPZ7ZB01_(single)_contig_20217	2.71605	3.4002	3.93467e-09	6.43639e-07	205	20	596	126	287	112	7.06807	0.670472	28.8901	3.38123	20.3165	3.46198	gi|224107817|ref|XP_002314612.1| predicted protein [Populus trichocarpa]	AT1G10640	1e-77	cell wall dismantle?	PF00295	pectin-lyase, polygalacturonase, putative, expressed
Hung_BK_HHPZ7ZB01_(single)_contig_10943	2.71506	5.93435	2.05677e-09	3.54828e-07	2099	205	1519	558	2517	694	72.3701	6.87233	73.6311	14.974	178.176	21.4519	gi|225446455|ref|XP_002275230.1| PREDICTED: transcription activator GLK1-like [Vitis vinifera]	AT2G20570	2e-76	TR GLK1	PF00249	myb-like DNA-binding domain containing protein, expressed
Hung_BK_HHPZ7ZB01_(single)_contig_35148	2.70998	4.22714	9.57272e-09	1.43973e-06	767	140	606	172	604	159	26.4449	4.6933	29.3749	4.61565	42.7566	4.91478	gi|359483911|ref|XP_002272288.2| PREDICTED: uncharacterized protein LOC100251522 [Vitis vinifera]	AT2G34640	0	TR HEMERA pTAC positive		PTAC12, putative, expressed
Hung_BK_HHPZ7ZB01_(single)_contig_18376	2.70975	-0.986353	3.7158e-05	0.00230812	44	4	14	6	6	5	1.51705	0.134094	0.678628	0.161011	0.424735	0.154553	gi|242039563|ref|XP_002467176.1| hypothetical protein SORBIDRAFT_01g020960 [Sorghum bicolor]	AT4G02420	2e-13	kinase	PF00069,PF00139	receptor like protein kinase, putative, expressed
Hung_BK_HHPZ7ZB01_(single)_contig_36517	2.68503	1.90734	1.5844e-07	1.85869e-05	262	33	73	39	99	33	9.03334	1.10628	3.53856	1.04657	7.00812	1.02005	gi|297840943|ref|XP_002888353.1| hypothetical protein ARALYDRAFT_893970 [Arabidopsis lyrata subsp. lyrata]	ATCG00220	2e-14	PSII	PF05151	PSBM, PHOTOSYSTEM II REACTION CENTER PROTEIN M
Hung_BK_HHPZ7ZB01_(single)_contig_23454	2.68185	2.82618	2.07421e-07	2.34614e-05	567	107	68	53	193	41	19.5492	3.58702	3.29619	1.42226	13.6623	1.26733	gi|359491181|ref|XP_003634235.1| PREDICTED: uncharacterized protein LOC100248387 [Vitis vinifera]			unknown
Hung_BK_HHPZ7ZB01_(single)_contig_40765	2.67138	4.55113	8.89224e-08	1.10975e-05	1232	362	1030	187	398	102	42.4774	12.1355	49.9276	5.01818	28.1741	3.15288	gi|32480823|ref|NP_862734.1| photosystem II protein D1 [Calycanthus floridus var. glaucus]	ATCG00020	2e-82	PSII	PF00124	D1 photosynthetic reaction center protein, putative, expressed
Hung_BK_HHPZ7ZB01_(single)_contig_23200	2.65856	5.00849	1.31781e-07	1.59142e-05	1293	543	2219	240	177	128	44.5805	18.2033	107.562	6.44044	12.5297	3.95655	gi|115437636|ref|NP_001043344.1| Os01g0559600 [Oryza sativa Japonica Group]	AT4G32940	6e-138	stress response, induced	PF01650	vacuolar-processing enzyme precursor, putative, expressed
Hung_BK_HHPZ7ZB01_(single)_contig_8885	2.64092	-0.182119	3.94993e-06	0.000321786	48	11	29	7	24	7	1.65496	0.368759	1.40573	0.187846	1.69894	0.216374	gi|357470661|ref|XP_003605615.1| 30S ribosomal protein S14 [Medicago truncatula]			unknown
Hung_BK_HHPZ7ZB01_(single)_contig_26787	2.63598	3.07448	2.75989e-06	0.000235589	829	179	264	50	4	46	28.5826	6.00072	12.797	1.34176	0.283156	1.42189	gi|356572746|ref|XP_003554527.1| PREDICTED: epoxide hydrolase 2-like [Glycine max]	AT4G02340	7e-87	lipid metabloism	PF00561	hydrolase, alpha/beta fold family domain containing protein, expressed
Hung_BK_HHPZ7ZB01_(single)_contig_31898	2.63502	0.8557	3.51129e-06	0.000291253	185	21	42	35	9	3	6.3785	0.703995	2.03588	0.939231	0.637102	0.0927317	gi|358346461|ref|XP_003637286.1| hypothetical protein MTR_080s0034 [Medicago truncatula]			unknown
Hung_BK_HHPZ7ZB01_(single)_contig_37131	2.61324	2.05119	2.49692e-07	2.74856e-05	254	54	80	32	126	31	8.75751	1.81027	3.87787	0.858725	8.91943	0.958228	gi|377819359|ref|YP_005097855.1|	ATCG00040	1e-75	reverse tanscription	PF01824,PF01348	maturase K, putative, expressed
Hung_BK_HHPZ7ZB01_(single)_contig_25962	2.59225	7.70866	9.55231e-09	1.43973e-06	5112	1617	8851	2334	6905	1446	176.253	54.2076	429.038	62.6333	488.799	44.6967	gi|358346026|ref|XP_003637074.1| Cell wall-associated hydrolase, partial [Medicago truncatula]			unknown
Hung_BK_HHPZ7ZB01_(single)_contig_32704	2.58356	5.76987	1.33727e-07	1.61018e-05	2488	781	2660	481	906	313	85.7822	26.1819	128.939	12.9077	64.1349	9.67501	gi|32480823|ref|NP_862734.1| photosystem II protein D1 [Calycanthus floridus var. glaucus]	ATCG00020	0	PSII	PF00124	D1 photosynthetic reaction center protein, putative, expressed
Hung_BK_HHPZ7ZB01_(single)_contig_4679	2.57807	0.184731	1.99314e-07	2.26693e-05	12	1	42	17	58	11	0.413741	0.0335236	2.03588	0.456198	4.10577	0.340016	gi|225435612|ref|XP_002283306.1| PREDICTED: putative E3 ubiquitin-protein ligase LIN-1-like [Vitis vinifera]			unknown
Hung_BK_HHPZ7ZB01_(single)_contig_32770	2.56365	9.36045	1.26256e-08	1.85141e-06	16289	4630	28333	7906	21099	4802	561.618	155.214	1373.4	212.159	1493.58	148.433	gi|358346026|ref|XP_003637074.1| Cell wall-associated hydrolase, partial [Medicago truncatula]			unknown
Hung_BK_HHPZ7ZB01_(single)_contig_32738	2.55665	9.52626	9.93821e-09	1.48836e-06	15230	4669	33316	9169	24209	5449	525.106	156.522	1614.94	246.052	1713.73	168.432	gi|358346026|ref|XP_003637074.1| Cell wall-associated hydrolase, partial [Medicago truncatula]	AT2G07706	3e-09	unknown
Hung_BK_HHPZ7ZB01_(single)_contig_24578	2.54672	3.79288	5.41988e-08	6.93255e-06	679	49	306	152	477	189	23.4108	1.64266	14.8329	4.07895	33.7664	5.8421	gi|225432422|ref|XP_002277919.1| PREDICTED: probable 1-deoxy-D-xylulose-5-phosphate synthase, chloroplastic [Vitis vinifera]	AT4G15560	2e-110	MEP pathway	PF00676,PF02779,PF02780	DXS1 transketolase, putative, expressed
Hung_BK_HHPZ7ZB01_(single)_contig_1318	2.54415	2.09305	5.08812e-08	6.52853e-06	129	23	140	56	162	36	4.44771	0.771042	6.78628	1.50277	11.4678	1.11278	gi|226497338|ref|NP_001142449.1| uncharacterized protein LOC100274643 [Zea mays]			unknown
Hung_BK_HHPZ7ZB01_(single)_contig_36086	2.54209	6.30523	2.0474e-07	2.32221e-05	4061	1045	3815	1095	1091	261	140.017	35.0321	184.926	29.3845	77.2309	8.06766	gi|224110942|ref|XP_002315690.1| predicted protein [Populus trichocarpa]	AT1G10657	7e-28	unknown	PF09713	plant-specific domain TIGR01589 family protein, expressed
Hung_BK_HHPZ7ZB01_(single)_contig_32589	2.52226	7.17868	2.38351e-08	3.31744e-06	3107	746	9063	2641	2903	705	107.124	25.0086	439.314	70.8717	205.501	21.792	gi|350540630|ref|NP_001234244.1| CONSTANS interacting protein 2a [Solanum lycopersicum]	AT3G48590	1e-71	TR CCAAT binding	PF00808	NF-YC1, HAP5, core histone H2A/H2B/H3/H4, putative, expressed
Hung_BK_HHPZ7ZB01_(single)_contig_39916	2.51418	5.01881	2.5006e-08	3.44538e-06	291	94	2615	579	450	243	10.0332	3.15122	126.758	15.5376	31.8551	7.51127	gi|115455193|ref|NP_001051197.1| Os03g0736900 [Oryza sativa Japonica Group]	AT3G56360	7e-36	unknown		expressed protein
Hung_BK_HHPZ7ZB01_(single)_contig_622	2.48996	3.18575	5.21795e-07	5.32945e-05	537	123	267	102	209	56	18.5149	4.1234	12.9424	2.73719	14.7949	1.73099	gi|356565974|ref|XP_003551210.1| PREDICTED: axial regulator YABBY 4-like [Glycine max]	AT1G23420	1e-15	TR	PF04690	YABBY domain containing protein, putative, expressed
Hung_BK_HHPZ7ZB01_(single)_contig_32716	2.48611	8.79269	1.86354e-08	2.63845e-06	8418	2769	20223	5874	14624	3401	290.239	92.8268	980.277	157.63	1035.22	105.127	gi|358346026|ref|XP_003637074.1| Cell wall-associated hydrolase, partial [Medicago truncatula]			unknown
Hung_BK_HHPZ7ZB01_(single)_contig_682	2.46666	7.93289	2.46773e-08	3.41154e-06	4658	1638	11164	3195	7995	1887	160.6	54.9116	541.157	85.7384	565.959	58.3283	gi|78103322|ref|YP_358636.1| hypothetical protein PhapfoPp090 [Phalaenopsis aphrodite subsp. formosana]			unknown
Hung_BK_HHPZ7ZB01_(single)_contig_30202	2.46382	2.04718	1.86093e-06	0.000168299	266	51	188	72	35	15	9.17125	1.7097	9.113	1.93213	2.47762	0.463659	gi|356575893|ref|XP_003556071.1| PREDICTED: ATP sulfurylase 1, chloroplastic-like [Glycine max]	AT3G22890	1e-112	S/Se assimilation	PF01747	bifunctional 3-phosphoadenosine 5-phosphosulfate synthetase, putative, expressed
Hung_BK_HHPZ7ZB01_(single)_contig_37460	2.46348	1.93933	4.58853e-09	7.41735e-07	1	0	8	11	296	75	0.0344784	0	0.387787	0.295187	20.9536	2.31829	gi|225436687|ref|XP_002263127.1| PREDICTED: fatty acyl-CoA reductase 3 isoform 1 [Vitis vinifera]	AT3G44540	1e-121	wound induced	PF07993	FARs fatty acyl-CoA reductases male sterility protein, putative, expressed
Hung_BK_HHPZ7ZB01_(single)_contig_8339	2.4614	1.07325	3.68914e-06	0.000304162	128	5	76	10	37	53	4.41323	0.167618	3.68398	0.268352	2.6192	1.63826	gi|359483428|ref|XP_002268030.2| PREDICTED: tyrosyl-DNA phosphodiesterase 2 [Vitis vinifera]	AT1G11800	5e-68	metabolic process?	PF03372	endonuclease/Exonuclease/phosphatase family protein, expressed
Hung_BK_HHPZ7ZB01_(single)_contig_30060	2.45875	9.27833	2.99367e-08	4.07011e-06	19452	2338	19171	8232	22813	6860	670.673	78.3781	929.283	220.907	1614.91	212.047	gi|255569585|ref|XP_002525758.1| chlorophyll A/B binding protein, putative [Ricinus communis]	AT5G54270	9e-76	LHCB-PSII	PF00504	chlorophyll A-B binding protein, putative, expressed
Hung_BK_HHPZ7ZB01_(single)_contig_11170	2.45187	-0.779569	6.37607e-06	0.000491173	6	2	10	5	41	9	0.20687	0.0670472	0.484734	0.134176	2.90235	0.278195	gi|224121428|ref|XP_002330825.1| predicted protein [Populus trichocarpa]	AT5G10580	3e-59	unknown	PF04654	expressed protein
Hung_BK_HHPZ7ZB01_(single)_contig_15743	2.44302	0.942362	5.23627e-06	0.000413454	143	17	41	23	40	24	4.93041	0.569901	1.98741	0.617209	2.83156	0.741854	gi|242093436|ref|XP_002437208.1| hypothetical protein SORBIDRAFT_10g022890 [Sorghum bicolor]	AT2G02780	3e-91	unknown	PF07714,PF00560	expressed protein
Hung_BK_HHPZ7ZB01_(single)_contig_33091	2.4318	9.87059	2.24659e-08	3.14822e-06	23035	2726	28644	11777	37804	11363	794.209	91.3853	1388.47	316.038	2676.11	351.237	gi|255569585|ref|XP_002525758.1| chlorophyll A/B binding protein, putative [Ricinus communis]	AT5G54270	9e-74	LHCB-PSII	PF00504	chlorophyll A-B binding protein, putative, expressed
Hung_BK_HHPZ7ZB01_(single)_contig_1914	2.42684	2.65776	1.72374e-07	1.98807e-05	253	37	179	94	217	57	8.72303	1.24037	8.67674	2.52251	15.3612	1.7619	gi|225429197|ref|XP_002271921.1| PREDICTED: uncharacterized protein LOC100263462 [Vitis vinifera]			unknown
Hung_BK_HHPZ7ZB01_(single)_contig_31754	2.39856	4.82115	2.38591e-05	0.00155497	3069	865	163	84	305	97	105.814	28.9979	7.90116	2.25415	21.5907	2.99833	gi|255547714|ref|XP_002514914.1| chlorophyll A/B binding protein, putative [Ricinus communis]	AT5G28450	7e-07	LHCA-PSI	PF00504	chlorophyll A-B binding protein, putative, expressed
Hung_BK_HHPZ7ZB01_(single)_contig_21537	2.39169	2.56966	5.29936e-07	5.3858e-05	238	93	125	34	230	49	8.20585	3.11769	6.05917	0.912396	16.2815	1.51462	gi|115438298|ref|NP_001043505.1| Os01g0603300 [Oryza sativa Japonica Group]	AT5G47390	3e-06	TR MYB	PF00249	MYB family transcription factor, putative, expressed
Hung_BK_HHPZ7ZB01_(single)_contig_29683	2.39005	0.976344	6.35174e-06	0.000490218	136	22	50	27	40	18	4.68906	0.737519	2.42367	0.72455	2.83156	0.55639	gi|109156608|ref|YP_654227.1| cytochrome b6/f complex subunit V [Oryza sativa Indica Group]	ATCG00600	5e-17	photosystem cp	PF02529	PETG, Cytochrome b6-f complex, subunit V
Hung_BK_HHPZ7ZB01_(single)_contig_3312	2.38448	2.53526	9.53577e-06	0.00069916	430	166	109	2	118	28	14.8257	5.56491	5.2836	0.0536703	8.35311	0.865496	gi|219362937|ref|NP_001136470.1| uncharacterized protein LOC100216582 [Zea mays]	AT5G03760	2e-107	cell wall	PF00535	CSLA9 - cellulose synthase-like family A, expressed
Hung_BK_HHPZ7ZB01_(single)_contig_11429	2.37657	0.304001	5.93069e-06	0.000460333	47	7	58	17	29	16	1.62048	0.234665	2.81146	0.456198	2.05288	0.494569	gi|225441213|ref|XP_002266626.1| PREDICTED: alpha-glucosidase yihQ [Vitis vinifera]	AT3G45940	2e-11	cell wall	PF01055	glycosyl hydrolase, family 31, putative, expressed
Hung_BK_HHPZ7ZB01_(single)_contig_27794	2.37279	2.58817	3.41337e-05	0.00213969	631	183	58	37	59	5	21.7559	6.13482	2.81146	0.992901	4.17656	0.154553	gi|224129258|ref|XP_002320540.1| predicted protein [Populus trichocarpa]	AT2G04160	2e-30	cell wall	PF05922,PF00082,PF02225	OsSub58 - Putative Subtilisin homologue, expressed
Hung_BK_HHPZ7ZB01_(single)_contig_310	2.36341	-1.23789	5.28303e-05	0.00316666	4	0	36	13	7	1	0.137914	0	1.74504	0.348857	0.495524	0.0309106	gi|225464225|ref|XP_002265748.1| PREDICTED: uncharacterized protein LOC100252818 [Vitis vinifera]	AT5G48850	3e-69	RNA metabolism		tetratricopeptide repeat domain containing protein, expressed
Hung_BK_HHPZ7ZB01_(single)_contig_30211	2.32984	2.36879	4.05257e-06	0.000329494	342	65	134	70	105	45	11.7916	2.17903	6.49544	1.87846	7.43286	1.39098	gi|377819382|ref|YP_005097878.1|	ATCG00430	2e-140	NDH complex	PF01058	NDHK, PSBG, NADPH-dependent oxidoreductase, putative, expressed
Hung_BK_HHPZ7ZB01_(single)_contig_2843	2.30537	-0.488792	6.98196e-05	0.00409532	44	2	15	7	21	16	1.51705	0.0670472	0.727101	0.187846	1.48657	0.494569	gi|224082446|ref|XP_002306696.1| predicted protein [Populus trichocarpa]	AT5G64700	1e-102	transport	PF00892	auxin-induced protein 5NG4, putative, expressed
Hung_BK_HHPZ7ZB01_(single)_contig_1130	2.30053	-0.202602	0.000195527	0.0101238	82	17	12	7	11	9	2.82723	0.569901	0.581681	0.187846	0.77868	0.278195	gi|293333917|ref|NP_001167707.1| uncharacterized protein LOC100381394 [Zea mays]	AT4G10770	5e-103	transport	PF03169	oligopeptide transporter, putative, expressed
Hung_BK_HHPZ7ZB01_(single)_contig_20015	2.29696	7.1893	2.24025e-06	0.000195585	8469	1887	4466	1818	3015	1357	291.997	63.259	216.482	48.7863	213.429	41.9457	gi|359489158|ref|XP_003633890.1| PREDICTED: putative disease resistance protein At1g50180-like [Vitis vinifera]	AT3G46530	4e-59	biotic	PF00931	NBS-LRR disease resistance protein, putative, expressed
Hung_BK_HHPZ7ZB01_(single)_contig_19659	2.2926	10.7229	2.93134e-07	3.19252e-05	59592	8710	55006	24256	54180	20763	2054.64	291.99	2666.33	650.914	3835.35	641.796	gi|225461315|ref|XP_002284493.1| PREDICTED: chlorophyll a-b binding protein 13, chloroplastic-like [Vitis vinifera]	AT5G54270	2e-107	LHCB-PSII	PF00504	chlorophyll A-B binding protein, putative, expressed
Hung_BK_HHPZ7ZB01_(single)_contig_9823	2.28992	1.18349	1.65801e-05	0.00113272	170	35	48	34	43	14	5.86132	1.17333	2.32672	0.912396	3.04393	0.432748	gi|377819426|ref|YP_005097921.1|	ATCG01010	1e-121	NDH complex	PF00662,PF00361,PF01010	NDHF NADPH-dependent oxidoreductase, putative, expressed
Hung_BK_HHPZ7ZB01_(single)_contig_36263	2.26086	1.91139	2.03445e-06	0.000181592	103	36	217	64	71	27	3.55127	1.20685	10.5187	1.71745	5.02603	0.834586	gi|224110774|ref|XP_002315633.1| multidrug resistance protein ABC transporter family [Populus trichocarpa]	AT3G13080	2e-144	transport	PF00664,PF00005	ABC transporter family protein, putative, expressed
Hung_BK_HHPZ7ZB01_(single)_contig_31035	2.26052	5.12947	1.54991e-06	0.000143447	1806	245	1036	487	873	477	62.268	8.21328	50.2184	13.0687	61.7989	14.7443	gi|255582633|ref|XP_002532097.1| phosphoethanolamine n-methyltransferase, putative [Ricinus communis]	AT1G48600	6e-116	lipid	PF08241	PMEAMT, phosphocholine (PCho) biosynthesis CPuORF25 - conserved peptide uORF-containing transcript, expressed
Hung_BK_HHPZ7ZB01_(single)_contig_20151	2.24488	6.02394	7.80416e-07	7.72123e-05	2053	563	3084	1106	1498	514	70.7841	18.8738	149.492	29.6797	106.042	15.888	gi|225450009|ref|XP_002274472.1| PREDICTED: uncharacterized protein LOC100255131 [Vitis vinifera]	AT5G12470	1e-152	unknown	PF11891	expressed protein
Hung_BK_HHPZ7ZB01_(single)_contig_35451	2.1963	2.39401	5.75193e-06	0.000449845	239	56	215	84	105	50	8.24033	1.87732	10.4218	2.25415	7.43286	1.54553	gi|50234001|ref|YP_052779.1| cytochrome b6 [Oryza nivara]	ATCG00720	4e-154	photosystem cp	PF00033	cytochrome b6, putative, expressed
Hung_BK_HHPZ7ZB01_(single)_contig_12656	2.18489	8.04667	5.27091e-07	5.37018e-05	5664	2130	11144	4057	8407	2462	195.286	71.4052	540.188	108.87	595.124	76.1018	gi|78103323|ref|YP_358637.1| hypothetical protein PhapfoPp091 [Phalaenopsis aphrodite subsp. formosana]			unknown
Hung_BK_HHPZ7ZB01_(single)_contig_22891	2.18035	5.37211	2.12476e-05	0.00140711	1722	1357	2310	136	386	27	59.3718	45.4915	111.974	3.64958	27.3246	0.834586	gi|115437636|ref|NP_001043344.1| Os01g0559600 [Oryza sativa Japonica Group]	AT4G32940	1e-127	stress response, induced	PF01650	vacuolar-processing enzyme precursor, putative, expressed
Hung_BK_HHPZ7ZB01_(single)_contig_27698	2.17132	9.23648	4.65426e-07	4.81358e-05	14867	2096	23786	11287	19399	6718	512.59	70.2654	1152.99	302.889	1373.24	207.657	gi|224131818|ref|XP_002321186.1| light-harvesting complex II protein Lhcb2 [Populus trichocarpa]	AT2G05100	1e-11	LHCB-PSII	PF00504	chlorophyll A-B binding protein, putative, expressed
Hung_BK_HHPZ7ZB01_(single)_contig_12580	2.17073	5.9448	2.16678e-06	0.000191737	2260	340	2772	986	1311	871	77.9211	11.398	134.368	26.4595	92.8045	26.9231	gi|225449479|ref|XP_002283358.1| PREDICTED: expansin-A4 [Vitis vinifera]	AT2G39700	7e-163	cell wall	PF01357,PF03330	expansin precursor, putative, expressed
Hung_BK_HHPZ7ZB01_(single)_contig_9961	2.15211	3.82005	1.84048e-05	0.0012429	978	156	394	218	216	183	33.7199	5.22968	19.0985	5.85007	15.2904	5.65664	gi|242088403|ref|XP_002440034.1| hypothetical protein SORBIDRAFT_09g024870 [Sorghum bicolor]	AT5G48850	4e-121	RNA metabolism		tetratricopeptide repeat domain containing protein, expressed
Hung_BK_HHPZ7ZB01_(single)_contig_16753	2.15055	-0.112676	0.000190419	0.00987438	68	14	24	14	14	9	2.34453	0.46933	1.16336	0.375692	0.991047	0.278195	gi|255588220|ref|XP_002534539.1| kinase, putative [Ricinus communis]	AT4G29050	1e-77	kinase	PF00069,PF00139	lectin-like receptor kinase 7, putative, expressed
Hung_BK_HHPZ7ZB01_(single)_contig_34836	2.13706	1.07265	1.17901e-05	0.000838977	93	22	51	36	71	18	3.20649	0.737519	2.47214	0.966066	5.02603	0.55639	gi|91983997|ref|YP_567081.1| NADH dehydrogenase subunit 3 [Vitis vinifera]	ATCG00440	4e-61	NDH complex	PF00507	NDHC NADPH-dependent oxidoreductase, putative, expressed
Hung_BK_HHPZ7ZB01_(single)_contig_12919	2.13524	6.40203	9.61055e-07	9.3286e-05	557	451	6933	2218	955	329	19.2045	15.1191	336.066	59.5204	67.6036	10.1696	gi|225428251|ref|XP_002279456.1| PREDICTED: GDSL esterase/lipase At5g55050-like [Vitis vinifera]	AT1G74460	4e-19	lipid	PF00657	GDSL-like lipase/acylhydrolase, putative, expressed
Hung_BK_HHPZ7ZB01_(single)_contig_5598	2.12716	3.2841	1.83572e-05	0.00124173	479	138	397	78	161	154	16.5151	4.62625	19.2439	2.09314	11.397	4.76023	gi|224072999|ref|XP_002303948.1| predicted protein [Populus trichocarpa]	AT3G45070	2e-66	flavonoid metabolic process	PF00685	SULT202B1, sulfotransferase domain containing protein, expressed
Hung_BK_HHPZ7ZB01_(single)_contig_27889	2.11445	1.76895	0.000304272	0.0146118	329	108	49	26	28	12	11.3434	3.62055	2.3752	0.697714	1.98209	0.370927	gi|357163864|ref|XP_003579871.1| PREDICTED: UDP-glycosyltransferase 85A2-like [Brachypodium distachyon]	AT1G78270	1e-13	cell division	PF00201	UGT85A2 cytokinin-O-glucosyltransferase 2, putative, expressed
Hung_BK_HHPZ7ZB01_(single)_contig_6268	2.10881	1.00085	8.94457e-06	0.000660531	58	12	69	29	70	30	1.99975	0.402283	3.34466	0.77822	4.95524	0.927317	gi|225449460|ref|XP_002283227.1| PREDICTED: uncharacterized protein LOC100263265 [Vitis vinifera]	AT2G39705	2e-13	unknown	PF08137	expressed protein
Hung_BK_HHPZ7ZB01_(single)_contig_5966	2.09125	3.58212	6.75636e-06	0.000517555	452	38	567	200	222	216	15.5842	1.2739	27.4844	5.36703	15.7152	6.67669	gi|115476758|ref|NP_001061975.1| Os08g0459600 [Oryza sativa Japonica Group]	AT2G06050	2e-123	JA	PF00724	OPR3, 12-oxophytodienoate reductase, putative, expressed
Hung_BK_HHPZ7ZB01_(single)_contig_33607	2.08109	9.41209	7.42218e-07	7.37887e-05	18328	2915	15577	11317	28636	8821	631.92	97.7212	755.07	303.694	2027.12	272.662	gi|224128374|ref|XP_002329146.1| predicted protein [Populus trichocarpa]	AT5G54190	8e-92	chlorophyll	PF00106	PORA, oxidoreductase, short chain dehydrogenase/reductase family domain containing family, expressed
Hung_BK_HHPZ7ZB01_(single)_contig_38042	2.07948	1.00197	4.16393e-05	0.00256322	102	25	63	33	47	20	3.51679	0.83809	3.05382	0.885561	3.32709	0.618212	gi|115531969|ref|YP_784125.1| hypothetical protein PehoCp099 [Pelargonium x hortorum]			unknown
Hung_BK_HHPZ7ZB01_(single)_contig_40696	2.07846	1.83152	6.26512e-06	0.000484443	109	56	63	26	159	40	3.75814	1.87732	3.05382	0.697714	11.2555	1.23642	gi|225444961|ref|XP_002282498.1| PREDICTED: uncharacterized protein LOC100247499 [Vitis vinifera]	AT5G56840	7e-28	TR MYB	PF00249	MYB family transcription factor, putative, expressed
Hung_BK_HHPZ7ZB01_(single)_contig_28961	2.06754	0.314379	0.000110705	0.00620958	75	18	31	24	29	8	2.58588	0.603424	1.50268	0.644044	2.05288	0.247285	gi|377819431|ref|YP_005097926.1|	ATCG01070	1e-35	NDH complex	PF00420	NDHE NADPH-dependent oxidoreductase, putative
Hung_BK_HHPZ7ZB01_(single)_contig_34942	2.04614	2.99811	7.4363e-06	0.000562297	351	61	184	136	260	103	12.1019	2.04494	8.9191	3.64958	18.4052	3.18379	gi|255576976|ref|XP_002529373.1| Potassium channel AKT1, putative [Ricinus communis]	AT2G26650	4e-96	K+	PF00023,PF00520,PF11834,PF00027	potassium channel AKT1, putative, expressed
Hung_BK_HHPZ7ZB01_(single)_contig_22156	2.04008	3.90661	1.58127e-05	0.0010839	609	203	703	286	247	102	20.9973	6.80529	34.0768	7.67486	17.4849	3.15288	gi|115488690|ref|NP_001066832.1| Os12g0502800 [Oryza sativa Japonica Group]	AT2G03530	6e-90	uracil transport	PF07168	ureide permease, putative, expressed
Hung_BK_HHPZ7ZB01_(single)_contig_39585	2.03743	0.505629	7.75406e-05	0.00449681	69	11	41	13	38	32	2.37901	0.368759	1.98741	0.348857	2.68999	0.989139	gi|225434156|ref|XP_002275001.1| PREDICTED: formin-like protein 1-like [Vitis vinifera]	AT3G25500	9e-09	actin binding, signal transduction	PF02181	AFH1, formin-like protein 1 precursor, putative, expressed
Hung_BK_HHPZ7ZB01_(single)_contig_38812	2.0193	9.39793	2.24361e-06	0.000195585	15606	3692	24475	10940	22762	9546	538.07	123.769	1186.39	293.577	1611.3	295.072	gi|225447745|ref|XP_002263201.1| PREDICTED: chlorophyll a-b binding protein CP24 10A, chloroplastic [Vitis vinifera]	AT1G15820	1e-38	LHCB-PSII	PF00504	chlorophyll A-B binding protein, putative, expressed
Hung_BK_HHPZ7ZB01_(single)_contig_1816	2.00682	3.06836	1.41553e-05	0.000981759	325	18	236	39	259	261	11.2055	0.603424	11.4397	1.04657	18.3344	8.06766	gi|115452307|ref|NP_001049754.1| Os03g0283400 [Oryza sativa Japonica Group]			unknown
Hung_BK_HHPZ7ZB01_(single)_contig_34758	1.99819	10.8422	3.68428e-06	0.000304162	47911	8945	79107	39540	49893	20583	1651.89	299.868	3834.58	1061.06	3531.88	636.232	gi|255585090|ref|XP_002533251.1| chlorophyll A/B binding protein, putative [Ricinus communis]	AT3G54890	1e-61	LHCA-PSI	PF00504	chlorophyll A-B binding protein, putative, expressed
Hung_BK_HHPZ7ZB01_(single)_contig_33967	1.9918	9.39414	1.07001e-06	0.00010313	14040	2265	15715	11782	29831	9319	484.076	75.9309	761.759	316.172	2111.71	288.056	gi|359493870|ref|XP_002284769.2| PREDICTED: protochlorophyllide reductase, chloroplastic-like [Vitis vinifera]	AT5G54190	1e-68	chlorophyll	PF00106	PORA, oxidoreductase, short chain dehydrogenase/reductase family domain containing family, expressed
Hung_BK_HHPZ7ZB01_(single)_contig_33000	1.97986	9.08166	2.41135e-05	0.00156906	21722	6642	21454	5535	11321	9371	748.939	222.664	1039.95	148.533	801.403	289.663	gi|302800225|ref|XP_002981870.1| hypothetical protein SELMODRAFT_115640 [Selaginella moellendorffii]			unknown
Hung_BK_HHPZ7ZB01_(single)_contig_33963	1.97683	11.3543	2.72801e-06	0.000234329	50514	9439	117439	56888	77377	30881	1741.64	316.429	5692.67	1526.6	5477.45	954.55	gi|225449078|ref|XP_002275552.1| PREDICTED: chlorophyll a-b binding protein 6A, chloroplastic isoform 1 [Vitis vinifera]	AT3G54890	3e-147	LHCA-PSI	PF00504	chlorophyll A-B binding protein, putative, expressed
Hung_BK_HHPZ7ZB01_(single)_contig_1629	1.9623	0.153892	5.3397e-05	0.00319596	25	8	43	19	40	16	0.861959	0.268189	2.08436	0.509868	2.83156	0.494569	gi|255549277|ref|XP_002515692.1| (R)-limonene synthase, putative [Ricinus communis]	AT3G25830	5e-32	biotic	PF01397,PF03936	TPS27, monoterpene,terpene synthase, putative, expressed
Hung_BK_HHPZ7ZB01_(single)_contig_9141	1.95377	4.85719	8.03712e-06	0.000604388	698	102	1529	666	610	374	24.0659	3.41941	74.1158	17.8722	43.1813	11.5606	gi|255564072|ref|XP_002523034.1| conserved hypothetical protein [Ricinus communis]	AT3G55240	2e-34	unknown	PF09713	plant-specific domain TIGR01589 family protein, expressed
Hung_BK_HHPZ7ZB01_(single)_contig_36918	1.94482	5.72225	3.08643e-05	0.00197085	2874	829	144	117	2060	1111	99.0909	27.791	6.98017	3.13971	145.826	34.3417	gi|356562969|ref|XP_003549740.1| PREDICTED: uncharacterized protein LOC547928 [Glycine max]	AT2G10940	3e-21	lipid binding/transport		LTPL129 - Protease inhibitor/seed storage/LTP family protein precursor, expressed
Hung_BK_HHPZ7ZB01_(single)_contig_138	1.94039	1.65722	4.43174e-05	0.00269575	118	42	129	64	71	23	4.06845	1.40799	6.25307	1.71745	5.02603	0.710943	gi|121720644|ref|YP_001001565.1| cytochrome b6/f complex subunit IV [Nuphar advena]	ATCG00730	1e-112	photosystem cp	PF00032	cytochrome b6-f complex subunit 4, putative, expressed
Hung_BK_HHPZ7ZB01_(single)_contig_2996	1.93687	5.84029	2.14472e-05	0.0014159	2668	385	1709	1140	1412	833	91.9883	12.9066	82.841	30.5921	99.9542	25.7485	gi|225430698|ref|XP_002264115.1| PREDICTED: mannan endo-1,4-beta-mannosidase 7 [Vitis vinifera]	AT5G66460	8e-179	cell wall	PF00150	OsMan01 - Endo-Beta-Mannanase, expressed
Hung_BK_HHPZ7ZB01_(single)_contig_22364	1.9352	4.45181	2.17225e-05	0.00143162	1050	222	467	396	656	268	36.2023	7.44223	22.6371	10.6267	46.4376	8.28404	gi|225445408|ref|XP_002281787.1| PREDICTED: potassium channel AKT1-like [Vitis vinifera]	AT2G26650	0	K+	PF00023,PF00520,PF11834,PF00027	potassium channel AKT1, putative, expressed
Hung_BK_HHPZ7ZB01_(single)_contig_13968	1.92236	1.27331	0.000114315	0.00636859	106	37	86	32	54	32	3.65471	1.24037	4.16871	0.858725	3.82261	0.989139	gi|242056257|ref|XP_002457274.1| hypothetical protein SORBIDRAFT_03g004640 [Sorghum bicolor]	AT1G14020	8e-51	unknown	PF10250	O-fucosyltransferase family protein auxin-independent growth promoter protein, putative, expressed
Hung_BK_HHPZ7ZB01_(single)_contig_12394	1.91654	5.299	2.3902e-06	0.000207483	278	79	2156	1053	1144	346	9.58499	2.64836	104.509	28.2574	80.9827	10.6951	gi|359485966|ref|XP_002268854.2| PREDICTED: uncharacterized protein LOC100243595 [Vitis vinifera]	AT2G28660	4e-26	metal binding	PF00403	heavy metal-associated domain containing protein, expressed
Hung_BK_HHPZ7ZB01_(single)_contig_32703	1.89702	2.43845	1.131e-05	0.000810432	120	45	194	120	188	45	4.13741	1.50856	9.40384	3.22022	13.3084	1.39098	gi|50346781|ref|YP_053154.1| photosystem I P700 chlorophyll a apoprotein A2 [Nymphaea alba]	ATCG00340	0	PSI	PF00223	photosystem I P700 chlorophyll a apoprotein A2, putative, expressed
Hung_BK_HHPZ7ZB01_(single)_contig_33003	1.8967	10.6706	9.49016e-06	0.00069706	43261	10450	52705	23965	54474	28599	1491.57	350.321	2554.79	643.105	3856.17	884.012	gi|359479489|ref|XP_003632280.1| PREDICTED: uncharacterized protein LOC100244962 isoform 2 [Vitis vinifera]	AT1G08380	3e-61	PSI		PSAO, membrane protein, putative, expressed
Hung_BK_HHPZ7ZB01_(single)_contig_31849	1.88821	1.08002	0.000243508	0.0120897	83	34	136	57	7	4	2.86171	1.1398	6.59238	1.5296	0.495524	0.123642	gi|224077858|ref|XP_002305439.1| predicted protein [Populus trichocarpa]	AT5G53670	2e-08	unknown
Hung_BK_HHPZ7ZB01_(single)_contig_4371	1.88097	0.762123	0.000472528	0.0211576	123	24	14	11	43	41	4.24084	0.804566	0.678628	0.295187	3.04393	1.26733	gi|357449601|ref|XP_003595077.1| Transcription factor bHLH [Medicago truncatula]	AT4G29930	2e-37	TR bHLH	PF00010	basic helix-loop-helix family protein, putative, expressed
Hung_BK_HHPZ7ZB01_(single)_contig_342	1.87719	0.314291	0.000103056	0.00583641	40	9	45	29	38	14	1.37914	0.301712	2.1813	0.77822	2.68999	0.432748	gi|149390539|ref|YP_001294183.1| photosystem I P700 apoprotein A2 [Buxus microphylla]	ATCG00340	3e-71	PSI	PF00223	photosystem I P700 chlorophyll a apoprotein A2, putative, expressed
Hung_BK_HHPZ7ZB01_(single)_contig_10242	1.87661	1.20233	3.94161e-05	0.002441	64	45	19	6	120	35	2.20662	1.50856	0.920995	0.161011	8.49469	1.08187	gi|356557541|ref|XP_003547074.1| PREDICTED: uncharacterized protein LOC100814406 [Glycine max]	AT2G28660	9e-27	metal binding	PF00403	heavy metal-associated domain containing protein, expressed
Hung_BK_HHPZ7ZB01_(single)_contig_6776	1.86666	4.6103	1.27987e-05	0.000899829	504	129	1210	597	599	263	17.3771	4.32454	58.6528	16.0206	42.4027	8.12948	gi|224093724|ref|XP_002309963.1| predicted protein [Populus trichocarpa]	AT5G65280	7e-175	ABA induced	PF05147	GCR2-LIKE 1, lanC-like protein 2, putative, expressed
Hung_BK_HHPZ7ZB01_(single)_contig_25338	1.86614	1.89993	1.68749e-06	0.000154313	7	11	3	6	271	103	0.241349	0.368759	0.14542	0.161011	19.1838	3.18379	gi|225446117|ref|XP_002274827.1| PREDICTED: probable xyloglucan endotransglucosylase/hydrolase protein 23 [Vitis vinifera]	AT4G25810	2e-154	cell wall	PF00722,PF06955	glycosyl hydrolases family 16, putative, expressed
Hung_BK_HHPZ7ZB01_(single)_contig_26188	1.85038	4.22601	8.65289e-06	0.000641298	340	149	672	386	667	191	11.7226	4.99501	32.5741	10.3584	47.2163	5.90392	gi|377819378|ref|YP_005097874.1|	ATCG00350	0	PSI	PF00223	photosystem I P700 chlorophyll a apoprotein A1, putative, expressed
Hung_BK_HHPZ7ZB01_(single)_contig_40675	1.84852	7.20846	2.14493e-05	0.0014159	4218	1522	5456	2700	4222	1796	145.43	51.0229	264.471	72.455	298.872	55.5154	gi|225443598|ref|XP_002278829.1| PREDICTED: triose phosphate/phosphate translocator TPT, chloroplastic [Vitis vinifera]	AT5G46110	1e-58	transport sugar	PF03151	TPT, TRIOSE-PHOSPHATE ⁄ PHOSPHATE TRANSLOCATOR DUF250 domain containing protein, putative, expressed
Hung_BK_HHPZ7ZB01_(single)_contig_9854	1.84344	4.46466	0.000187081	0.00974792	1276	248	812	423	264	351	43.9944	8.31385	39.3604	11.3513	18.6883	10.8496	gi|357130338|ref|XP_003566806.1| PREDICTED: beta-galactosidase 2-like [Brachypodium distachyon]	AT3G13750	6e-136	carbohydrate metabolic process	PF02140,PF01301	BGAL1, beta-galactosidase, putative, expressed
Hung_BK_HHPZ7ZB01_(single)_contig_21891	1.82744	5.24898	1.0003e-05	0.00072693	782	231	990	476	1553	754	26.9621	7.74395	47.9887	12.7735	109.935	23.3066	gi|224072093|ref|XP_002303623.1| predicted protein [Populus trichocarpa]	AT4G23740	0	kinase	PF00069,PF00560,PF08263	inactive receptor kinase At2g26730 precursor, putative, expressed
Hung_BK_HHPZ7ZB01_(single)_contig_40181	1.82498	8.23406	9.11338e-05	0.0052407	13428	5119	9646	4826	6737	3178	462.976	171.607	467.574	129.507	476.906	98.2338	gi|225443598|ref|XP_002278829.1| PREDICTED: triose phosphate/phosphate translocator TPT, chloroplastic [Vitis vinifera]	AT5G46110	2e-74	transport sugar	PF03151	TPT, TRIOSE-PHOSPHATE ⁄ PHOSPHATE TRANSLOCATOR DUF250 domain containing protein, putative, expressed
Hung_BK_HHPZ7ZB01_(single)_contig_37017	1.82449	2.83516	9.76348e-05	0.00556776	300	93	250	133	159	86	10.3435	3.11769	12.1183	3.56908	11.2555	2.65831	gi|224143842|ref|XP_002325094.1| predicted protein [Populus trichocarpa]	AT5G57770	1e-18	unknown	PF05703,PF08458	expressed protein
Hung_BK_HHPZ7ZB01_(single)_contig_15242	1.8177	3.10682	1.24714e-05	0.000879837	96	10	419	188	263	146	3.30992	0.335236	20.3104	5.04501	18.6175	4.51294	gi|255584165|ref|XP_002532822.1| Protein P21, putative [Ricinus communis]	AT1G18250	2e-31	biotic	PF00314	thaumatin family domain containing protein, expressed
Hung_BK_HHPZ7ZB01_(single)_contig_18956	1.8085	7.7731	2.20806e-05	0.0014529	7520	1192	4766	3752	7873	4032	259.277	39.9601	231.024	100.686	557.323	124.631	gi|359482201|ref|XP_003632726.1| PREDICTED: protein GAST1-like [Vitis vinifera]	AT3G02885	4e-22	heat response	PF02704	GASA5, is involved in the regulation of seedling thermotolerance.GASR5 - Gibberellin-regulated GASA/GAST/Snakin family protein precursor, expressed
Hung_BK_HHPZ7ZB01_(single)_contig_37429	1.80196	3.25753	0.000183786	0.00958841	482	113	310	157	181	165	16.6186	3.78816	15.0268	4.21312	12.8128	5.10025	gi|225445190|ref|XP_002284205.1| PREDICTED: rac-like GTP-binding protein ARAC7 isoform 1 [Vitis vinifera]	AT4G28950	2e-122	ABA signalling	PF00071	ATRAC7, ATROP9, ras-related protein, putative, expressed
Hung_BK_HHPZ7ZB01_(single)_contig_12447	1.79698	1.02898	0.000248904	0.0122824	92	34	50	31	59	25	3.17201	1.1398	2.42367	0.83189	4.17656	0.772764	gi|372450171|ref|YP_005090209.1| petD gene product (chloroplast) [Ricinus communis]			unknown
Hung_BK_HHPZ7ZB01_(single)_contig_8847	1.78673	1.18516	2.53601e-05	0.00163978	13	7	111	62	80	23	0.448219	0.234665	5.38055	1.66378	5.66313	0.710943	gi|255548199|ref|XP_002515156.1| monoxygenase, putative [Ricinus communis]	AT4G15760	3e-101	biotic	PF01494	MO1, expressed protein
Hung_BK_HHPZ7ZB01_(single)_contig_25556	1.77119	4.21545	0.000337236	0.0160076	1084	351	380	175	412	331	37.3746	11.7668	18.4199	4.69615	29.1651	10.2314	gi|359497610|ref|XP_003635582.1| PREDICTED: LOW QUALITY PROTEIN: 5'-adenylylsulfate reductase 1, chloroplastic-like [Vitis vinifera]	AT4G21990	3e-67	S/Se assimilation	PF01507	OsAPRL1 adenosine 5\'-phosphosulfate reductase-like OsAPRL1, expressed
Hung_BK_HHPZ7ZB01_(single)_contig_544	1.75762	2.67419	6.29875e-05	0.00372652	236	39	153	137	212	101	8.1369	1.30742	7.41643	3.67642	15.0073	3.12197	gi|225445408|ref|XP_002281787.1| PREDICTED: potassium channel AKT1-like [Vitis vinifera]	AT2G26650	3e-18	K+	PF00023,PF00520,PF11834,PF00027	potassium channel AKT1, putative, expressed
Hung_BK_HHPZ7ZB01_(single)_contig_24619	1.75391	3.58741	3.24122e-05	0.00204426	289	137	385	271	412	94	9.96425	4.59273	18.6623	7.27233	29.1651	2.90559	gi|32480842|ref|NP_862753.1| photosystem I P700 chlorophyll a apoprotein A2 [Calycanthus floridus var. glaucus]	ATCG00340	0	PSI	PF00223	photosystem I P700 chlorophyll a apoprotein A2, putative, expressed
Hung_BK_HHPZ7ZB01_(single)_contig_33388	1.74812	10.7973	2.30483e-05	0.00150931	35376	11055	58825	28606	62749	33211	1219.71	370.603	2851.45	767.647	4441.95	1026.57	gi|224057740|ref|XP_002299309.1| light-harvesting complex I protein Lhca2 [Populus trichocarpa]	AT3G61470	2e-90	LHCA-PSI	PF00504	chlorophyll A-B binding protein, putative, expressed
Hung_BK_HHPZ7ZB01_(single)_contig_35008	1.74115	6.69781	7.74515e-05	0.00449681	3534	1144	3370	1837	2851	1570	121.847	38.351	163.355	49.2962	201.82	48.5296	gi|356511027|ref|XP_003524233.1| PREDICTED: uncharacterized protein LOC100779210 [Glycine max]	AT2G31810	0	aa biosynthesis CP	PF10369,PF01842	ACT domain containing protein, expressed
Hung_BK_HHPZ7ZB01_(single)_contig_21359	1.73286	2.95978	1.2456e-05	0.000879837	114	22	81	50	432	222	3.93054	0.737519	3.92635	1.34176	30.5809	6.86215	gi|115463747|ref|NP_001055473.1| Os05g0398800 [Oryza sativa Japonica Group]	AT1G54820	1e-85	kinase	PF00069	serine/threonine-protein kinase, putative, expressed
Hung_BK_HHPZ7ZB01_(single)_contig_37907	1.72468	6.77054	7.03991e-05	0.00412342	3116	715	4550	2323	2614	1813	107.435	23.9694	220.554	62.3381	185.043	56.0409	gi|359485024|ref|XP_003633200.1| PREDICTED: uncharacterized protein At4g30180-like [Vitis vinifera]	AT2G18969	5e-22	TR bHLH		expressed protein
Hung_BK_HHPZ7ZB01_(single)_contig_33532	1.72383	6.28976	0.000263449	0.0128773	3718	1001	2609	1293	1467	1386	128.191	33.5571	126.467	34.6979	103.848	42.8421	gi|225445190|ref|XP_002284205.1| PREDICTED: rac-like GTP-binding protein ARAC7 isoform 1 [Vitis vinifera]	AT4G28950	3e-112	ABA signalling	PF00071	ATRAC7, ATROP9, ras-related protein, putative, expressed
Hung_BK_HHPZ7ZB01_(single)_contig_4177	1.72374	3.81345	2.1129e-05	0.00140151	238	136	304	179	638	242	8.20585	4.55921	14.7359	4.8035	45.1634	7.48036	gi|225440546|ref|XP_002273257.1| PREDICTED: TPR repeat-containing thioredoxin TTL1-like [Vitis vinifera]	AT1G53300	3e-95	ABA positive	PF00085,PF00515	TPR protein, cochaperone of HSP90/70, TTL1 putative, expressed
Hung_BK_HHPZ7ZB01_(single)_contig_26567	1.71965	4.53405	4.40979e-05	0.00268638	738	119	246	150	1031	685	25.445	3.98931	11.9245	4.02528	72.9836	21.1737	gi|115489124|ref|NP_001067049.1| Os12g0566000 [Oryza sativa Japonica Group]	AT3G62270	0	transporter	PF00955	BOR2, boron transporter protein, putative, expressed
Hung_BK_HHPZ7ZB01_(single)_contig_19632	1.71393	5.78035	0.00012204	0.006735	2106	665	1869	1279	1309	568	72.6115	22.2932	90.5968	34.3222	92.6629	17.5572	gi|359490749|ref|XP_003634154.1| PREDICTED: 30S ribosomal protein 1, chloroplastic-like [Vitis vinifera]	AT5G24490	5e-72	TL cp	PF02482	plastid-specific 30S ribosomal protein 1, chloroplast precursor, putative, expressed
Hung_BK_HHPZ7ZB01_(single)_contig_18938	1.70578	5.34847	0.00033207	0.0157989	1702	806	1778	839	580	296	58.6822	27.02	86.1857	22.5147	41.0577	9.14953	gi|255569000|ref|XP_002525470.1| adenosine diphosphatase, putative [Ricinus communis]	AT3G04080	4e-65	cell wall, pollen germination	PF01150	ATAPY1 nucleoside-triphosphatase, putative, expressed
Hung_BK_HHPZ7ZB01_(single)_contig_18970	1.69618	2.99443	0.000138125	0.0075116	155	63	501	209	109	96	5.34415	2.11199	24.2852	5.60855	7.71601	2.96742	gi|356527718|ref|XP_003532455.1| PREDICTED: isoamylase 1, chloroplastic-like [Glycine max]	AT2G39930	0	starch	PF00128,PF02922	ISOAMYLASE 1 Alpha amylase, catalytic domain containing protein, expressed
Hung_BK_HHPZ7ZB01_(single)_contig_23299	1.69511	1.92299	3.16325e-05	0.00200742	54	5	71	43	191	104	1.86183	0.167618	3.44161	1.15391	13.5207	3.2147	gi|224089971|ref|XP_002308886.1| predicted protein [Populus trichocarpa]			unknown
Hung_BK_HHPZ7ZB01_(single)_contig_5448	1.67477	5.34051	7.61068e-05	0.00442616	1326	245	989	793	1368	761	45.7183	8.21328	47.9402	21.2803	96.8395	23.523	gi|242094380|ref|XP_002437680.1| hypothetical protein SORBIDRAFT_10g000660 [Sorghum bicolor]	AT3G61490	2e-167	cell wall	PF00295	Pectin lyase-like polygalacturonase, putative, expressed
Hung_BK_HHPZ7ZB01_(single)_contig_33515	1.67363	5.81228	0.000684863	0.0288408	2803	1260	1948	757	864	728	96.6429	42.2397	94.4262	20.3142	61.1618	22.5029	gi|357125505|ref|XP_003564434.1| PREDICTED: putative disease resistance protein RGA3-like [Brachypodium distachyon]	AT3G14460	2e-19	biotic	PF00560,PF00931	disease resistance RPP13-like protein 1, putative, expressed
Hung_BK_HHPZ7ZB01_(single)_contig_26555	1.64846	6.44692	5.07687e-05	0.00304753	2009	930	2188	1743	3351	1082	69.2671	31.1769	106.06	46.7737	237.214	33.4452	gi|78103321|ref|YP_358635.1| ORF170 [Phalaenopsis aphrodite subsp. formosana]			unknown
Hung_BK_HHPZ7ZB01_(single)_contig_14203	1.64624	3.24688	2.24765e-05	0.00147422	131	30	88	60	530	283	4.51667	1.00571	4.26566	1.61011	37.5182	8.74769	gi|255542564|ref|XP_002512345.1| conserved hypothetical protein [Ricinus communis]	AT1G54820	1e-24	kinase	PF00069	serine/threonine-protein kinase, putative, expressed
Hung_BK_HHPZ7ZB01_(single)_contig_21129	1.64511	2.62885	0.000299442	0.0143967	193	83	287	164	114	49	6.65433	2.78246	13.9119	4.40097	8.06996	1.51462	gi|226491796|ref|NP_001146452.1| uncharacterized protein LOC100280038 [Zea mays]	AT2G03590	4e-08	transpoter	PF07168	ATUPS1 ureide permease, putative, expressed
Hung_BK_HHPZ7ZB01_(single)_contig_6443	1.6402	2.64498	0.000106167	0.0059878	110	44	287	157	169	82	3.79262	1.47504	13.9119	4.21312	11.9634	2.53467	gi|224129812|ref|XP_002320677.1| predicted protein [Populus trichocarpa]	AT4G10810	2e-11	unknown		expressed protein
Hung_BK_HHPZ7ZB01_(single)_contig_13820	1.64012	2.5531	0.000178296	0.0093495	193	63	115	79	218	121	6.65433	2.11199	5.57444	2.11998	15.432	3.74018	gi|255554579|ref|XP_002518328.1| Oligopeptide transporter, putative [Ricinus communis]	AT5G64410	4e-147	transporter	PF03169	oligopeptide transporter, putative, expressed
Hung_BK_HHPZ7ZB01_(single)_contig_21887	1.62833	7.69564	0.000342357	0.0161759	9141	3377	4990	3608	5471	2904	315.167	113.209	241.882	96.8213	387.287	89.7643	gi|224146103|ref|XP_002325882.1| predicted protein [Populus trichocarpa]	AT1G64860	0	TR	PF04542,PF04539	RNA polymerase sigma factor, putative, expressed
Hung_BK_HHPZ7ZB01_(single)_contig_12122	1.62282	3.53179	0.000129949	0.00712357	303	74	386	235	354	219	10.4469	2.48074	18.7107	6.30626	25.0593	6.76942	gi|226529239|ref|NP_001143446.1| uncharacterized protein LOC100276101 [Zea mays]	AT3G20260	4e-94	unknown	PF07891	expressed protein
Hung_BK_HHPZ7ZB01_(single)_contig_18410	1.62162	0.330423	0.00013615	0.00741403	7	5	20	12	76	35	0.241349	0.167618	0.969468	0.322022	5.37997	1.08187	gi|356500665|ref|XP_003519152.1| PREDICTED: serine carboxypeptidase 24-like isoform 2 [Glycine max]	AT4G30610	4e-14	BR signalling	PF00450	BRI1 SUPPRESSOR 1 OsSCP10 - Putative Serine Carboxypeptidase homologue, expressed
Hung_BK_HHPZ7ZB01_(single)_contig_24171	1.61572	-0.121639	0.000457446	0.020572	15	12	11	9	53	19	0.517176	0.402283	0.533207	0.241517	3.75182	0.587301	gi|255542564|ref|XP_002512345.1| conserved hypothetical protein [Ricinus communis]	AT1G54820	1e-21	kinase	PF00069	serine/threonine-protein kinase, putative, expressed
Hung_BK_HHPZ7ZB01_(single)_contig_14213	1.61341	0.934416	0.000612617	0.0262015	71	30	33	19	71	40	2.44796	1.00571	1.59962	0.509868	5.02603	1.23642	gi|359473668|ref|XP_002272777.2| PREDICTED: uncharacterized protein LOC100261483 [Vitis vinifera]	AT3G07565	1e-50	TR? MYB	PF12579	myb-like DNA-binding domain containing protein, expressed
Hung_BK_HHPZ7ZB01_(single)_contig_25447	1.61055	5.25969	0.000165052	0.00871062	1160	186	982	408	1271	1149	39.9949	6.23539	47.6009	10.9487	89.9729	35.5163	gi|225445732|ref|XP_002271684.1| PREDICTED: uncharacterized protein LOC100243286 [Vitis vinifera]	AT2G23810	2e-102	membrane	PF00335	TETRASPANIN8 tetraspanin family protein, putative, expressed
Hung_BK_HHPZ7ZB01_(single)_contig_37421	1.59897	6.76464	5.35003e-05	0.00319748	1467	451	3971	2258	3821	2058	50.5798	15.1191	192.488	60.5938	270.485	63.614	gi|255576174|ref|XP_002528981.1| metal ion binding protein, putative [Ricinus communis]	AT4G39700	9e-63	metal transport	PF00403	heavy metal-associated domain containing protein, expressed
Hung_BK_HHPZ7ZB01_(single)_contig_31374	1.58019	4.06174	0.000565368	0.0244352	517	315	790	370	275	140	17.8253	10.5599	38.294	9.92901	19.467	4.32748	gi|224123674|ref|XP_002319138.1| predicted protein [Populus trichocarpa]	AT5G18280	3e-42	cell wall, pollen germination	PF01150	ATAPY2 nucleoside-triphosphatase, putative, expressed
Hung_BK_HHPZ7ZB01_(single)_contig_23918	1.57308	2.91541	0.000148682	0.00801147	131	70	253	126	265	144	4.51667	2.34665	12.2638	3.38123	18.7591	4.45112	gi|115440019|ref|NP_001044289.1| Os01g0756600 [Oryza sativa Japonica Group]	AT1G29980	5e-119	unknown	PF04862	expressed protein
Hung_BK_HHPZ7ZB01_(single)_contig_34276	1.56864	7.72143	0.000223158	0.0112563	5975	2021	6810	3930	6129	3994	206.008	67.7512	330.104	105.462	433.866	123.457	gi|225459918|ref|XP_002264295.1| PREDICTED: chlorophyll a-b binding protein CP26, chloroplastic [Vitis vinifera]	AT4G10340	1e-40	LHCB-PSII	PF00504	chlorophyll A-B binding protein, putative, expressed
Hung_BK_HHPZ7ZB01_(single)_contig_31901	1.56718	4.05172	0.00127672	0.0474396	844	462	411	285	347	96	29.0998	15.4879	19.9226	7.64802	24.5638	2.96742	gi|224060411|ref|XP_002300186.1| predicted protein [Populus trichocarpa]	AT1G22360	4e-135	cell division	PF00201	UGT85A2 cytokinin-O-glucosyltransferase 2, putative, expressed
Hung_BK_HHPZ7ZB01_(single)_contig_27423	1.56573	1.50248	0.0006487	0.027601	68	34	153	80	47	27	2.34453	1.1398	7.41643	2.14681	3.32709	0.834586	gi|356528244|ref|XP_003532715.1| PREDICTED: ABC transporter C family member 3-like [Glycine max]	AT1G04120	9e-53	transport	PF00664,PF00005	multidrug resistance-associated protein, putative, expressed
Hung_BK_HHPZ7ZB01_(single)_contig_31952	1.56518	1.60447	0.000590404	0.0254103	123	50	5	3	138	87	4.24084	1.67618	0.242367	0.0805055	9.7689	2.68922	gi|225425615|ref|XP_002266184.1| PREDICTED: high affinity nitrate transporter 2.5 [Vitis vinifera]	AT1G12940	2e-11	transporter	PF07690	transporter, major facilitator family, putative, expressed
Hung_BK_HHPZ7ZB01_(single)_contig_8235	1.56198	6.18858	6.75795e-05	0.00397528	691	266	2944	1471	2497	1502	23.8246	8.91727	142.706	39.4745	176.76	46.4277	gi|115482940|ref|NP_001065063.1| Os10g0516400 [Oryza sativa Japonica Group]	AT1G64980	1e-118	unknown		expressed protein
Hung_BK_HHPZ7ZB01_(single)_contig_18123	1.56071	1.22036	0.00068446	0.0288408	72	17	80	47	64	50	2.48244	0.569901	3.87787	1.26125	4.5305	1.54553	gi|297600512|ref|NP_001049317.2| Os03g0206100 [Oryza sativa Japonica Group]			unknown
Hung_BK_HHPZ7ZB01_(single)_contig_26041	1.5503	8.78163	0.00022183	0.0112169	11335	3917	14719	8361	12969	8503	390.812	131.312	713.48	224.369	918.064	262.833	gi|225459918|ref|XP_002264295.1| PREDICTED: chlorophyll a-b binding protein CP26, chloroplastic [Vitis vinifera]	AT4G10340	4e-84	LHCB-PSII	PF00504	chlorophyll A-B binding protein, putative, expressed
Hung_BK_HHPZ7ZB01_(single)_contig_25723	1.54919	9.39409	0.000207637	0.0106302	16600	5731	22805	12886	20031	13059	572.341	192.124	1105.44	345.798	1417.98	403.661	gi|225459918|ref|XP_002264295.1| PREDICTED: chlorophyll a-b binding protein CP26, chloroplastic [Vitis vinifera]	AT4G10340	2e-125	LHCB-PSII	PF00504	chlorophyll A-B binding protein, putative, expressed
Hung_BK_HHPZ7ZB01_(single)_contig_26427	1.53777	4.57801	9.68368e-05	0.00552993	392	108	709	488	908	483	13.5155	3.62055	34.3676	13.0956	64.2765	14.9298	gi|359485024|ref|XP_003633200.1| PREDICTED: uncharacterized protein At4g30180-like [Vitis vinifera]	AT2G18969	2e-22	TR bHLH		expressed protein
Hung_BK_HHPZ7ZB01_(single)_contig_32945	1.53086	10.4702	0.000273379	0.0132679	37408	11778	50430	30453	38931	26194	1289.77	394.841	2444.51	817.211	2755.89	809.672	gi|356508545|ref|XP_003523016.1| PREDICTED: chlorophyll a-b binding protein P4, chloroplastic-like [Glycine max]	AT3G47470	4e-52	LHCB-PSII	PF00504	chlorophyll A-B binding protein, putative, expressed
Hung_BK_HHPZ7ZB01_(single)_contig_28924	1.5307	8.00304	0.000341831	0.0161696	8111	2700	6738	4022	7944	5582	279.654	90.5137	326.614	107.931	562.349	172.543	gi|225443988|ref|XP_002280687.1| PREDICTED: photosystem I reaction center subunit psaK, chloroplastic [Vitis vinifera]	AT1G30380	2e-26	PSI	PF01241	photosystem I reaction center subunit, chloroplast precursor, putative, expressed
Hung_BK_HHPZ7ZB01_(single)_contig_10873	1.52999	8.98252	0.000662233	0.0281185	17735	7559	19729	11252	9923	6782	611.474	253.405	956.332	301.949	702.44	209.636	gi|356495988|ref|XP_003516852.1| PREDICTED: phosphoribulokinase, chloroplastic-like [Glycine max]	AT1G32060	0	kinase	PF00485	phosphoribulokinase/Uridine kinase family protein, expressed
Hung_BK_HHPZ7ZB01_(single)_contig_34005	1.52457	9.58246	0.000214926	0.0108826	17009	5832	26687	15089	23238	15365	586.443	195.51	1293.61	404.916	1645	474.941	gi|225459918|ref|XP_002264295.1| PREDICTED: chlorophyll a-b binding protein CP26, chloroplastic [Vitis vinifera]	AT4G10340	2e-117	LHCB-PSII	PF00504	chlorophyll A-B binding protein, putative, expressed
Hung_BK_HHPZ7ZB01_(single)_contig_2216	1.50964	2.80064	0.000116925	0.00648758	75	15	166	62	318	229	2.58588	0.502854	8.04658	1.66378	22.5109	7.07852	gi|224129046|ref|XP_002320487.1| 1-aminocyclopropane-1-carboxylate [Populus trichocarpa]	AT1G05010	2e-109	ethylene biosynthesis	PF03171	ACO4,1-aminocyclopropane-1-carboxylate oxidase protein, putative, expressed
Hung_BK_HHPZ7ZB01_(single)_contig_13587	1.50891	4.23977	0.00110253	0.0421788	934	242	202	120	596	587	32.2028	8.11271	9.79163	3.22022	42.1903	18.1445	gi|224119498|ref|XP_002318089.1| predicted protein [Populus trichocarpa]	AT3G48310	7e-127	ox-red process	PF00067	CYP71A22 cytochrome P450, putative, expressed
Hung_BK_HHPZ7ZB01_(single)_contig_32705	1.50705	1.67357	0.000208632	0.0106545	9	1	197	110	75	43	0.310305	0.0335236	9.54926	2.95187	5.30918	1.32915	gi|225442813|ref|XP_002281195.1| PREDICTED: disease resistance protein RPS5-like [Vitis vinifera]	AT1G12280	5e-07	biotic	PF00931	disease resistance protein RPS2, putative, expressed
Hung_BK_HHPZ7ZB01_(single)_contig_10367	1.50166	1.74202	0.000879213	0.0353918	112	39	112	81	85	50	3.86158	1.30742	5.42902	2.17365	6.01707	1.54553	gi|359496350|ref|XP_002270981.2| PREDICTED: probable S-acyltransferase At3g51390 [Vitis vinifera]	AT3G51390	6e-59	zinc finger	PF01529	DHHC zinc finger domain containing protein, expressed
Hung_BK_HHPZ7ZB01_(single)_contig_40067	1.50062	11.3386	0.000178966	0.00937264	54339	16225	73726	49043	91856	55951	1873.52	543.92	3573.75	1316.08	6502.4	1729.48	gi|225459918|ref|XP_002264295.1| PREDICTED: chlorophyll a-b binding protein CP26, chloroplastic [Vitis vinifera]	AT4G10340	6e-136	LHCB-PSII	PF00504	chlorophyll A-B binding protein, putative, expressed
Hung_BK_HHPZ7ZB01_(single)_contig_32741	1.49497	9.35189	0.000260795	0.012777	15261	5238	19126	11175	21747	14649	526.175	175.597	927.102	299.883	1539.45	452.809	gi|225443988|ref|XP_002280687.1| PREDICTED: photosystem I reaction center subunit psaK, chloroplastic [Vitis vinifera]	AT1G30380	2e-16	PSI	PF01241	photosystem I reaction center subunit, chloroplast precursor, putative, expressed
Hung_BK_HHPZ7ZB01_(single)_contig_23849	1.49114	1.93902	0.000664694	0.0281648	108	42	113	72	120	75	3.72366	1.40799	5.47749	1.93213	8.49469	2.31829	gi|357113513|ref|XP_003558547.1| PREDICTED: uncharacterized protein LOC100823410 [Brachypodium distachyon]	AT3G19570	1e-32	unknown	PF04484	SCO3 expressed protein
Hung_BK_HHPZ7ZB01_(single)_contig_22640	1.49103	4.4567	0.000405659	0.0187146	509	226	1001	671	480	207	17.5495	7.57633	48.5219	18.0064	33.9788	6.39849	gi|255547892|ref|XP_002515003.1| multidrug resistance-associated protein 2, 6 (mrp2, 6), abc-transoprter, putative [Ricinus communis]	AT3G13080	0	transport	PF00664,PF00005	ABCC3, MRP3, ABC transporter family protein, putative, expressed
Hung_BK_HHPZ7ZB01_(single)_contig_20044	1.48707	3.72672	0.000423067	0.019387	360	139	369	232	427	272	12.4122	4.65978	17.8867	6.22576	30.2269	8.40768	gi|255540621|ref|XP_002511375.1| conserved hypothetical protein [Ricinus communis]	AT3G48200	4e-88	unknown		expressed protein
Hung_BK_HHPZ7ZB01_(single)_contig_37642	1.47064	3.07532	0.000499266	0.0221376	248	102	149	101	323	202	8.55064	3.41941	7.22254	2.71035	22.8649	6.24394	gi|225429224|ref|XP_002263530.1| PREDICTED: oligopeptide transporter 4 isoform 1 [Vitis vinifera]	AT5G64410	0	transporter	PF03169	OPT4 oligopeptide transporter, putative, expressed
Hung_BK_HHPZ7ZB01_(single)_contig_13470	1.46363	5.69917	0.000203278	0.0104723	1143	229	843	536	2253	1632	39.4088	7.6769	40.8631	14.3837	159.488	50.4461	gi|225446293|ref|XP_002269830.1| PREDICTED: phospholipase A2 homolog 3 [Vitis vinifera]	AT2G06925	2e-61	lipid	PF00068	phospholipase A2, putative, expressed
Hung_BK_HHPZ7ZB01_(single)_contig_33907	1.43946	9.98219	0.000930022	0.0369757	33481	12874	30234	17963	26602	21101	1154.37	431.583	1465.54	482.04	1883.13	652.244	gi|224116338|ref|XP_002317273.1| hypothetical protein POPTRDRAFT_834003 [Populus trichocarpa]	AT4G05180	3e-21	PSII	PF05757	PSBQ oxygen evolving enhancer protein 3 domain containing protein, expressed
Hung_BK_HHPZ7ZB01_(single)_contig_36532	1.42879	4.64297	0.000509489	0.0223973	613	238	711	468	815	533	21.1352	7.97861	34.4646	12.5589	57.6931	16.4753	gi|255540621|ref|XP_002511375.1| conserved hypothetical protein [Ricinus communis]	AT3G48200	2e-09	unknown		expressed protein
Hung_BK_HHPZ7ZB01_(single)_contig_32341	1.42682	1.52492	0.0010176	0.0396412	83	13	69	50	100	83	2.86171	0.435807	3.34466	1.34176	7.07891	2.56558	gi|255580120|ref|XP_002530892.1| transferase, transferring glycosyl groups, putative [Ricinus communis]	AT5G03760	3e-176	cell wall	PF00535	CSLA9 - cellulose synthase-like family A, expressed
Hung_BK_HHPZ7ZB01_(single)_contig_22297	1.42123	4.63975	0.000711678	0.0298171	702	302	674	449	781	505	24.2038	10.1241	32.6711	12.049	55.2863	15.6098	gi|224135839|ref|XP_002322173.1| predicted protein [Populus trichocarpa]	AT3G48200	4e-91	unknown		expressed protein
Hung_BK_HHPZ7ZB01_(single)_contig_39437	1.42103	2.13579	0.000248833	0.0122824	39	35	127	90	188	81	1.34466	1.17333	6.15612	2.41517	13.3084	2.50376	gi|255575349|ref|XP_002528577.1| conserved hypothetical protein [Ricinus communis]	AT5G03760	1e-29	cell wall	PF00535	CSLA9 - cellulose synthase-like family A, expressed
Hung_BK_HHPZ7ZB01_(single)_contig_29384	1.41923	5.77733	0.00132562	0.0488148	1954	881	1350	699	1549	1250	67.3708	29.5343	65.4391	18.7578	109.652	38.6382	gi|359487307|ref|XP_003633564.1| PREDICTED: cycloartenol-C-24-methyltransferase isoform 2 [Vitis vinifera]	AT5G13710	0	cholesterol	PF08241,PF08498	CPH, SMT1 SMT1 controls the level of cholesterol in plants cycloartenol-C-24-methyltransferase 1, putative, expressed
Hung_BK_HHPZ7ZB01_(single)_contig_23721	1.41872	2.41319	0.000180539	0.009431	53	21	79	44	278	174	1.82735	0.703995	3.8294	1.18075	19.6794	5.37844	gi|115461250|ref|NP_001054225.1| Os04g0672300 [Oryza sativa Japonica Group]			unknown
Hung_BK_HHPZ7ZB01_(single)_contig_40608	1.41392	3.55607	0.000332692	0.0158102	208	89	306	225	455	253	7.1715	2.9836	14.8329	6.03791	32.209	7.82038	gi|115477250|ref|NP_001062221.1| Os08g0512700 [Oryza sativa Japonica Group]	AT1G76490	7e-64	MVA pathway	PF00368	HMGR1 3-hydroxy-3-methylglutaryl-coenzyme A reductase, putative, expressed
Hung_BK_HHPZ7ZB01_(single)_contig_3185	1.41318	6.68071	0.000543183	0.0236006	1983	826	4877	3384	2233	1115	68.3706	27.6905	236.405	90.8102	158.072	34.4653	gi|359481833|ref|XP_002277512.2| PREDICTED: carboxyl-terminal-processing protease-like [Vitis vinifera]	AT3G57680	0	proteolysis	PF00595,PF03572	OsCttP3 - Putative C-terminal processing peptidase homologue, expressed
Hung_BK_HHPZ7ZB01_(single)_contig_5126	1.41103	7.86652	0.000484133	0.0215597	4496	2007	9120	5875	6471	3899	155.015	67.2818	442.077	157.657	458.076	120.52	gi|115443737|ref|NP_001045648.1| Os02g0110200 [Oryza sativa Japonica Group]	AT4G15440	1e-135	ox-red process	PF00067	CYP74B2 cytochrome P450, putative, expressed
Hung_BK_HHPZ7ZB01_(single)_contig_22131	1.40588	4.48346	0.00083395	0.0337351	735	310	436	418	761	409	25.3416	10.3923	21.1344	11.2171	53.8705	12.6424	gi|357133965|ref|XP_003568591.1| PREDICTED: probable receptor-like protein kinase At2g39360-like [Brachypodium distachyon]	AT3G26700	7e-122	kinase	PF07714	protein kinase, putative, expressed
Hung_BK_HHPZ7ZB01_(single)_contig_20147	1.40386	7.35893	0.000894547	0.0358684	4109	1795	6813	4227	3672	2580	141.672	60.1748	330.249	113.432	259.938	79.7493	gi|225470804|ref|XP_002263724.1| PREDICTED: phosphoribulokinase, chloroplastic-like [Vitis vinifera]	AT1G32060	6e-30	kinase	PF00485	phosphoribulokinase/Uridine kinase family protein, expressed
Hung_BK_HHPZ7ZB01_(single)_contig_28532	1.3909	2.02223	0.000787006	0.0322814	80	43	127	89	138	73	2.75827	1.44151	6.15612	2.38833	9.7689	2.25647	gi|224135843|ref|XP_002322174.1| predicted protein [Populus trichocarpa]			unknown
Hung_BK_HHPZ7ZB01_(single)_contig_36228	1.37566	4.99315	0.000242199	0.0120393	232	194	741	158	1453	1106	7.99898	6.50357	35.9188	4.23996	102.857	34.1871	gi|356564147|ref|XP_003550318.1| PREDICTED: probable isoaspartyl peptidase/L-asparaginase 2-like [Glycine max]	AT3G16150	1e-177	proteolysis	PF01112	ASPGB1 L-asparaginase precursor protein, putative, expressed
Hung_BK_HHPZ7ZB01_(single)_contig_31904	1.36552	3.00437	0.000273702	0.0132679	86	25	209	169	343	192	2.96514	0.83809	10.1309	4.53514	24.2807	5.93483	gi|357166992|ref|XP_003580951.1| PREDICTED: probable pectate lyase 15-like [Brachypodium distachyon]	AT4G13710	4e-09	cell wall dismantle?	PF00544	Pectin lyase-like pectate lyase precursor, putative, expressed
Hung_BK_HHPZ7ZB01_(single)_contig_29156	1.3603	4.50293	0.000854464	0.0344631	723	63	352	340	843	762	24.9279	2.11199	17.0626	9.12396	59.6752	23.5539	gi|226494299|ref|NP_001150070.1| catalytic/ hydrolase [Zea mays]	AT5G02230	7e-118	metabolic process?	PF00702	haloacid dehalogenase-like hydrolase family protein, putative, expressed
Hung_BK_HHPZ7ZB01_(single)_contig_445	1.35926	0.271022	0.00104284	0.0403943	11	8	30	24	58	28	0.379262	0.268189	1.4542	0.644044	4.10577	0.865496	gi|359480902|ref|XP_002267794.2| PREDICTED: peroxidase 47-like [Vitis vinifera]	AT4G33420	3e-42	ox-red process	PF00141	peroxidase precursor, putative, expressed
Hung_BK_HHPZ7ZB01_(single)_contig_33977	1.35162	10.6466	0.00131783	0.0486588	44992	18648	49095	30081	44427	35926	1551.25	625.148	2379.8	807.229	3144.95	1110.49	gi|224116338|ref|XP_002317273.1| hypothetical protein POPTRDRAFT_834003 [Populus trichocarpa]	AT4G21280	9e-71	PSII	PF05757	PSBQ oxygen evolving enhancer protein 3 domain containing protein, expressed
Hung_BK_HHPZ7ZB01_(single)_contig_13037	1.34728	2.65687	0.000893972	0.0358684	91	48	275	167	171	114	3.13753	1.60913	13.3302	4.48147	12.1049	3.52381	gi|242095308|ref|XP_002438144.1| hypothetical protein SORBIDRAFT_10g008750 [Sorghum bicolor]	AT3G28370	1e-44	unknown		expressed protein
Hung_BK_HHPZ7ZB01_(single)_contig_40948	1.34564	3.07356	0.00102856	0.0399868	189	42	260	158	265	238	6.51641	1.40799	12.6031	4.23996	18.7591	7.35672	gi|242034963|ref|XP_002464876.1| hypothetical protein SORBIDRAFT_01g028080 [Sorghum bicolor]	AT4G17940	7e-45	unknown		TPR expressed protein
Hung_BK_HHPZ7ZB01_(single)_contig_2926	1.34451	9.02222	0.0009957	0.0390472	13190	3177	13263	6691	17145	16909	454.77	106.504	642.903	179.554	1213.68	522.667	gi|297723509|ref|NP_001174118.1| Os04g0644501 [Oryza sativa Japonica Group]	AT4G00165	6e-23	lipid binding/transport	PF00234	LTPL113 - Protease inhibitor/seed storage/LTP family protein precursor, expressed
Hung_BK_HHPZ7ZB01_(single)_contig_24030	1.34209	1.81498	0.000432355	0.0197026	42	6	58	49	175	114	1.44809	0.201141	2.81146	1.31492	12.3881	3.52381	gi|226528507|ref|NP_001149032.1| carbonic anhydrase precursor [Zea mays]	AT1G08080	1e-21	one carbon metabolic process	PF00194	ACA7 bifunctional monodehydroascorbate reductase and carbonic anhydrasenectarin-3 precursor, putative, expressed
Hung_BK_HHPZ7ZB01_(single)_contig_31636	1.34038	4.99575	0.00081518	0.0330736	791	266	736	601	1131	770	27.2724	8.91727	35.6764	16.1279	80.0625	23.8011	gi|225433409|ref|XP_002285639.1| PREDICTED: probable pectate lyase 15 [Vitis vinifera]	AT1G04680	5e-161	cell wall dismantle?	PF00544	Pectin lyase-like pectate lyase precursor, putative, expressed
Hung_BK_HHPZ7ZB01_(single)_contig_23274	1.33565	6.06014	0.000729581	0.0302584	1739	459	1444	1521	2392	1465	59.9579	15.3873	69.9956	40.8163	169.328	45.284	gi|225432422|ref|XP_002277919.1| PREDICTED: probable 1-deoxy-D-xylulose-5-phosphate synthase, chloroplastic [Vitis vinifera]	AT4G15560	3e-153	MEP pathway	PF00676,PF02779,PF02780	DXS1 transketolase, putative, expressed
Hung_BK_HHPZ7ZB01_(single)_contig_26149	1.33081	2.8817	0.000128535	0.00705548	25	15	28	21	465	285	0.861959	0.502854	1.35726	0.563539	32.9169	8.80951	gi|225470240|ref|XP_002263167.1| PREDICTED: putative lipid-transfer protein DIR1 isoform 1 [Vitis vinifera]			unknown		lipid-transfer protein, DIR1
Hung_BK_HHPZ7ZB01_(single)_contig_5044	1.32878	4.7599	0.000440622	0.0199906	288	48	858	446	1014	847	9.92977	1.60913	41.5902	11.9685	71.7801	26.1813	gi|255562904|ref|XP_002522457.1| Alpha-expansin 1 precursor, putative [Ricinus communis]	AT1G69530	1e-135	cell wall	PF01357,PF03330	expansin precursor, putative, expressed
Hung_BK_HHPZ7ZB01_(single)_contig_38235	1.32559	5.64109	0.000130635	0.00715168	67	57	970	536	2587	1662	2.31005	1.91084	47.0192	14.3837	183.131	51.3734	gi|225430639|ref|XP_002268296.1| PREDICTED: GDSL esterase/lipase At5g33370 [Vitis vinifera]	AT3G04290	9e-51	lipid	PF00657	GDSL-like lipase/acylhydrolase, putative, expressed
Hung_BK_HHPZ7ZB01_(single)_contig_2322	1.28226	3.94085	0.00106162	0.0409207	295	85	500	420	484	315	10.1711	2.8495	24.2367	11.2708	34.2619	9.73683	gi|359488171|ref|XP_002280570.2| PREDICTED: uncharacterized protein LOC100263470 [Vitis vinifera]	AT3G05750	7e-08	unknown		expressed protein
Hung_BK_HHPZ7ZB01_(single)_contig_24072	1.27001	4.40782	0.000793309	0.0324751	439	187	175	165	1016	702	15.136	6.26891	8.48284	4.4278	71.9217	21.6992	gi|255545394|ref|XP_002513757.1| chlorophyll synthase, putative [Ricinus communis]	AT1G44446	5e-41	chlorophyll	PF00355	chlorophyllide a oxygenase, chloroplast precursor, putative, expressed
Hung_BK_HHPZ7ZB01_(single)_contig_33365	1.06815	8.01375	0.0010019	0.0391779	517	412	5223	3968	12406	9118	17.8253	13.8117	253.177	106.482	878.21	281.843	gi|225464531|ref|XP_002272435.1| PREDICTED: BAHD acyltransferase DCR-like [Vitis vinifera]	AT5G23940	5e-168	fatty acid/lipid?	PF02458	DCR transferase family protein, putative, expressed
Hung_BK_HHPZ7ZB01_(single)_contig_21085	1.0492	4.73088	0.00128404	0.0476254	195	106	108	71	1499	1181	6.72328	3.5535	5.23513	1.9053	106.113	36.5054	gi|356507734|ref|XP_003522619.1| PREDICTED: aquaporin PIP2-7 [Glycine max]	AT4G35100	7e-128	water stress	PF00230	aquaporin protein, putative, expressed
